# Supplementary material for: A Cross-Sectional Study of Compositional and Functional Profiles of Gut Microbiota in Sardinian Centenarians
Source: mSystems. 2019 Jul 9;4(4):e00325-19. doi: 10.1128/mSystems.00325-19 (PMC6616150; doi:10.1128/mSystems.00325-19)
Supplement: DATA SET S1 [file mSystems.00325-19-sd001.xlsx]

## Sheet: phlum
ID	Y_7G39	Y_7G34	Y_7G33	Y_7G19	Y_7G18	Y_7G17	Y_7G16	Y_7G15	Y_7G14	Y_7G12	Y_6G5	Y_6G4	Y_6G3	Y_6G2	Y_6G12	Y_6G11	Y_6G1	E_7G7	E_7G50	E_7G49	E_7G48	E_7G47	E_7G46	E_7G45	E_7G44	E_7G43	E_7G42	E_7G41	E_7G40	E_7G38	E_7G30	E_7G29	E_7G26	E_7G25	E_7G24	E_7G22	E_7G21	E_7G20	E_7G10	E_6G7	C_7G8	C_7G6	C_7G51	C_7G5	C_7G4	C_7G32	C_7G31	C_7G3	C_7G28
p__Actinobacteria	13.8948	22.5074	0.43471	0.71408	13.817	17.0792	6.11887	13.3806	0.7265	4.27908	5.57242	5.85201	1.94843	22.0768	5.12575	1.96817	33.2848	4.54329	0.38048	2.17356	2.29608	0.785	15.7283	1.56406	0.66542	12.2105	9.43169	7.70668	1.99688	0.55158	3.4792	1.79601	1.51722	5.86026	8.21673	58.8063	4.04071	3.00209	3.72598	5.3475	0.33666	10.8845	0.72097	6.85455	4.86489	23.8599	30.7467	14.2926	5.70374
p__Ascomycota	0	0.00102	0.01502	0	0	0	0	0	0	0	0	0	0	0	0.00224	0	0	0	0	0	0	0	0	0	0.00204	0	0	0	0	0.00031	0	0	0	0	0	0	0	0.0012	0	0	0	0.0209	0	0	0	0	0	0	0
p__Bacteroidetes	5.12254	19.8589	15.7513	38.3197	52.9141	20.571	39.0398	10.1066	36.3903	11.4378	48.0837	49.8765	36.6502	26.6504	30.5746	63.0451	18.394	12.8052	18.3161	29.6861	3.87852	48.0112	42.3043	14.4496	1.55569	11.7499	22.7712	27.3368	25.1292	7.11533	27.1676	70.5147	4.98767	68.3797	15.5464	4.85621	7.42389	11.7821	30.4331	37.3619	62.7908	28.9015	14.9248	23.418	40.9089	21.321	8.038	11.8553	37.7563
p__Candidatus_Saccharibacteria	0	0	0	0	0	0	0	0	0	0	0	0	0	0	0	0	0	0	0	0	0	0	0	0	0.01343	0	0	0	0	0	0	0	0.00095	0.01537	0	0	0	0	0	0	0	0	0	0	0	0	0	0	0
p__Euryarchaeota	0.00244	6.44328	0	0	0	0	4.97357	0.00127	0.00355	0.00263	0.03816	0.01404	0.01979	0.59321	0.01125	0.01323	0.01121	0.00283	1.49297	0	6.66108	0.09318	1.55253	0.00522	0.10913	0	0	0.01009	0.0121	0.00305	0.45628	0.0096	3.40627	0.01161	0	0	0.46381	0.13125	0	0.19136	0.13147	0.00286	7.4453	6.74902	6.33713	5.03782	5.52954	5.74715	0.06185
p__Firmicutes	80.8	50.978	66.5804	59.7829	30.1861	57.8557	47.8811	75.8519	62.5328	73.0575	42.6743	41.8384	58.4982	48.3631	59.2461	34.7432	47.8249	78.8821	73.463	64.8242	80.176	48.3396	39.0265	82.9456	92.2767	75.9382	65.0875	64.4734	72.5227	42.7272	65.9507	24.9161	53.1756	22.8085	75.8636	36.2602	86.1204	80.5931	64.7378	51.5115	31.1296	58.617	24.2574	58.3159	28.217	36.4074	41.5026	24.9854	54.345
p__Fusobacteria	0	0	0	0	0	0	0	0.00964	0	0	0	0	0	0	0	0	0	0.16486	0	0	0	0	0	0	0	0	0	0	0	0	0	0	0	0	0	0	0	0	0	0	0	0	0	0	0	0	0	0	0
p__Proteobacteria	0.17473	0.20064	17.213	1.14804	3.07381	0.83324	1.97099	0.64691	0.26748	9.93363	0.63153	2.41693	2.24237	2.24444	5.02569	0.07448	0.45682	3.04365	6.34751	1.36664	0.46265	2.51298	0.96308	1.03249	5.2914	0.02019	0.74047	0.47272	0.21277	34.3397	2.03432	1.85425	3.17987	2.68469	0.35015	0.07733	1.7511	1.36647	0.84985	5.25302	5.25404	0.09381	51.6247	4.07817	14.8277	9.27924	6.05877	40.1527	2.12106
p__Synergistetes	0	0	0	0	0	0	0	0	0	0	0	0	0	0	0	0	0	0	0	0	0	0	0	0	0	0	0	0	0	0	0	0	0	0	0	0	0	0	0.04355	0.01327	0	0	0	0	3.99864	0.47495	5.61775	0	0
p__Verrucomicrobia	0.00552	0.00315	0	0.02646	0	3.65057	0	0.00303	0.00616	1.28264	2.98939	0.0021	0.64102	0.07198	0.00515	0.15581	0.00385	0.10901	0	1.94948	6.52563	0.25798	0.42272	0.00303	0.00525	0	1.96916	0.00035	0.12635	15.2629	0.91022	0.84739	0.96079	0.00332	0.02124	0	0.19535	3.10592	0.20971	0.32148	0.33684	1.47942	1.02681	0.58436	0.36564	3.60818	0.01043	2.88727	0.01212
p__Viruses_noname	0	0.00764	0.00568	0.0088	0.00894	0.01027	0.01566	0	0.07321	0.0068	0.01047	0	0	0	0.00921	0	0.02441	0.44907	0	0	0	0	0.0025	0	0.08094	0.08124	0	0	0	0	0.00176	0.06201	32.7717	0.2365	0.0019	0	0.00479	0.01787	0	0	0.02059	0	0	0	0.48007	0.01154	2.49619	0.07964	0
[truncated: 10 more columns]

## Sheet: genus
ID	C_6G10	C_6G13	C_6G14	C_6G15	C_6G16	C_6G6	C_6G8	C_7G1	C_7G2	C_7G27	C_7G28	C_7G3	C_7G31	C_7G32	C_7G4	C_7G5	C_7G51	C_7G6	C_7G8	E_6G7	E_7G10	E_7G20	E_7G21	E_7G22	E_7G24	E_7G25	E_7G26	E_7G29	E_7G30	E_7G38	E_7G40	E_7G41	E_7G42	E_7G43	E_7G44	E_7G45	E_7G46	E_7G47	E_7G48	E_7G49	E_7G50	E_7G7	Y_6G1	Y_6G11	Y_6G12	Y_6G2	Y_6G3	Y_6G4	Y_6G5
g__Faecalibacterium	0.06518	0.7869	1.16242	4.24977	5.50522	0.3068	1.3328	12.2408	0.27035	6.97239	3.05065	1.46013	0.06378	2.74498	2.2819	5.92939	1.03852	2.46751	4.82376	15.5417	10.7853	13.1812	5.04585	6.28084	7.69364	0.40584	2.5359	1.96226	10.9495	0.02238	8.25147	7.95343	16.3097	11.805	6.89793	13.0614	7.59939	6.80813	2.25623	7.33825	3.91721	0.05075	2.51827	15.8882	11.8906	18.694	7.50834	11.2551	5.09437
g__Methanobrevibacter	0.99815	0.01689	15.3793	0.16948	0.48193	6.04159	0.00951	0	26.9107	0.31157	0.06185	4.76412	5.52954	3.8812	6.33713	6.74902	7.42598	0.00286	0.13147	0.19136	0	0.13125	0.46381	0	0	0.01161	3.40627	0.00044	0.45628	0.00305	0.0121	0.01009	0	0	0.10913	0.00522	1.55253	0.09318	5.64846	0	1.49297	0.00283	0.01121	0.01323	0.01125	0.59321	0.01979	0.01404	0.03816
g__Coprococcus	0.07177	0.00405	0.78475	1.75953	0.23016	1.75921	2.92357	0	0	0	0	0.09727	0.20776	0.31859	0.73791	1.01364	0.05343	0.6232	0.30524	9.46192	5.19778	17.9535	6.98486	0	8.34675	0	0.57738	0.66123	5.74729	0	8.90387	0	0	3.23744	1.70562	1.98127	2.61615	2.10703	0.64042	0.5898	0.40117	2.30901	2.54224	2.6717	1.19095	1.32484	1.17508	1.4385	0.6212
g__Prevotella	0	0	0	0.04771	0	0.01027	0	0	0	0	0.01107	0.91304	0.084	0.25593	0	0	0.00576	0.93918	3.15635	0	0.56837	0.75547	0.65208	0.00052	5.37451	0	0	28.4846	0	0.00024	0.00106	0.00466	0.00195	2.31525	0.45048	1.36753	4.41063	27.0817	0.0634	14.7534	5.71459	0.09998	0.01309	0	0	0	0	0	0
g__Dorea	0.77198	0.01809	0.18587	2.28146	1.84537	0.4451	1.73337	0.12868	0.05681	0.39857	0.33599	0.24842	1.78215	0.12118	0.48133	2.32635	0.7265	3.63101	0.16515	1.89138	9.67333	1.65139	0.9606	10.8847	13.7663	0.2313	0.89631	6.29346	0.5383	0.00083	0.84288	0.7381	0.33189	3.56359	1.95462	1.36588	0.71126	3.6789	1.09678	4.61291	5.53773	1.37805	10.0456	0.51377	1.17401	0.95582	1.77808	3.90345	4.38499
g__Leuconostoc	0	0	0	0	0	0	0	0	0	0	0	0	0.00859	0	0	0	0.01623	0	0	0	0	0	0	0	0	0	0.08099	0	0	0.00153	0	0	0	0.00108	0.04599	0.04257	0	0	0.00534	0	0	0.01754	0.00469	0	0.00509	0	0.08919	0	0
g__Pseudoflavonifractor	0	0	0	0	0.01031	0	0	0	0	0.0051	0	0	0	0	0	0	0	0	0	0	0	0	0	0	0	0	0	0	0.00562	0	0	0	0	0.00165	0	0	0	0	0.0044	0	0	0	0.01002	0	0	0.00812	0.00035	0	0
g__Oscillibacter	0.1797	0.31455	0.26405	0.15247	0.18649	0.06579	0.09065	0	0	0.25116	0.26279	0.02629	0.08194	0.01569	0.0719	0.36743	0.03574	0.07254	0.36814	0.58263	0.20642	0.37271	0.28534	0.00963	0.00067	0.99419	0.00372	0.00839	0.31024	0.6672	0.05825	0.19236	0.79087	0.30568	0.06127	0.38156	0.28104	0.16897	0.00914	0.23005	0.06069	0.25919	0.50646	0.29557	0.0128	0.06446	0.84797	0.11262	0.47884
g__Desulfovibrio	0	0	0.22829	0.00878	0	0	0	0	0	0.06291	0.09056	0.15052	0.10965	0.36443	0.05537	0.33401	0	0	0.11702	0	0.03116	0.35067	0.02554	0	0	0	0.03394	0.1018	0	0	0	0	0	0	0.16529	0.07247	0.00314	0	0	0	0	0.15771	0	0	0	0.09614	0.00705	0	0
g__Pyramidobacter	0.90197	0	0	0	0.00664	0	0	0	0.54487	0	0	0	1.92241	0	3.44308	0	0	0	0	0.01327	0.04355	0	0	0	0	0	0	0	0	0	0	0	0	0	0	0	0	0	0	0	0	0	0	0	0	0	0	0	0
g__Ruminococcus	2.75347	0.02123	3.7383	9.27292	1.90904	12.3596	0.01408	2.70569	0.08602	9.82185	8.72027	0.03344	0.88697	0.94691	0.74085	12.5706	0.12027	2.11845	1.7218	2.10885	12.9697	6.74463	10.282	10.4447	1.95654	0.00816	3.95385	1.18374	7.15811	15.1951	9.25511	12.5381	0.00632	3.05357	3.69739	8.08073	1.7688	0.55256	4.93012	4.51238	1.67857	2.14295	8.58132	4.96932	2.95993	2.04628	5.3302	1.97587	5.9101
g__Bacteroides	2.42919	71.5969	6.44284	20.5596	11.3191	11.1299	23.2034	15.2517	0.76047	7.13517	14.3456	3.63797	4.69395	14.2355	1.9445	10.7001	3.19411	17.1481	25.7815	22.2912	10.4241	5.90749	4.14087	4.33914	7.88797	49.1282	3.30484	11.2799	14.7046	5.23491	18.6658	24.1213	12.0413	5.0965	0.31294	4.04693	12.5327	11.6929	0.6917	10.7132	5.17376	5.71143	9.74938	36.2266	27.5226	18.7793	18.9401	37.7387	25.8421
g__Solobacterium	0	0	0	0.00349	0	0	0	0	0	0.0023	0	0	0	0.00414	0	0	0	0	0	0	0	0	0	0	0	0.00507	0.00305	0	0	0.00131	0	0	0	0	0	0	0	0	0.00147	0	0	0	0	0	0.00215	0	0.00377	0	0
g__Parabacteroides	0.36369	3.30744	2.80777	4.10254	3.99499	0.78634	11.1151	2.86705	3.63562	4.75603	7.65981	0.98247	0.47817	2.76452	2.45769	3.00926	0.14476	1.08716	4.41286	1.5357	3.12144	1.90497	0.51235	0.51655	0.23871	2.41138	0.07116	5.05665	3.09273	0.28049	0.35396	3.21085	0	0.76002	0.09076	2.11261	2.28516	2.09358	0.07538	0.30218	0.69109	1.3227	1.29065	13.9257	1.41573	0.81675	2.17461	2.93996	2.04195
g__Adlercreutzia	0	0	0.0229	0.01376	0.00446	0.1875	0	0	0	0.98756	1.38969	0.01745	0.0139	0.02994	0.01106	0	0.21229	0	0.00905	0.27061	0.69092	0	0.28418	0	0	0	0.08576	0.04129	0.31189	0	0.00313	0	0.68661	0.32243	0.01753	0.00242	0.11523	0.02526	0.19425	0.92681	0.12261	0.01318	1.85491	0.87857	0.2275	0.31431	0	0.31683	0.43505
g__Eubacterium	7.43937	0.04713	0.48693	19.3083	13.9853	2.07116	3.2393	3.26731	1.22118	27.8273	1.0656	5.26801	0.44757	3.50257	1.38851	1.96283	4.8991	4.97906	2.01809	5.5616	8.52167	9.23828	37.7944	0.00455	10.4983	2.12227	24.2302	0.57932	13.4367	7.61181	5.38309	0.55088	12.8338	21.5747	46.2081	41.7436	3.34442	16.0326	1.71113	16.6359	5.27598	1.83642	4.61442	3.03337	18.5851	6.3314	8.70343	10.2421	14.1601
g__Streptococcus	0.10728	0.46734	8.86429	1.57028	10.742	0.18653	8.51738	15.7896	0.7095	0.03273	2.39282	0.06774	7.82269	0.07604	15.5814	1.65566	0.59904	27.9037	0.63262	0.56747	1.96597	0.08819	0.65187	3.52261	16.9384	1.18023	0.57562	0.53607	0.04899	0.00206	21.2183	2.42224	0.85269	1.72244	1.48509	3.35885	0.12621	0.598	0.33697	1.25862	21.506	1.71653	1.952	0.14887	0.9842	1.76243	0.43188	0.1998	1.42116
g__Ruminococcaceae_noname	0.53791	0	0.04873	0.0509	0	0	0	0	0	0	0.11216	0	0	0	0.08189	0.24467	0	0	0.00613	0.00529	0	0	0	0	0	0	0	0	0	0	0	0	0.02026	0	0	0	0.00181	0	0	0	0	0.09541	0.03285	0	0	0.01151	0	0	0
g__Dialister	1.50212	0.00067	0	2.5252	0.07184	0.00247	1.04977	1.45073	0.01834	0.61405	0.01566	0	0	0	0	0.01415	0.00298	0	0	4.63907	0	0.00856	0	0	0	0	0	0.1588	3.41869	6.62728	4.96421	0.01005	8.01671	12.4175	0	0.03739	0.28643	0	24.8747	12.6284	2.70471	0	1.14514	0	0	0	0.00082	0.87176	0.00066
g__Anaerofustis	0.03663	0	0	0	0	0.02237	0	0	0	0	0	0	0	0	0	0	0.03506	0	0	0	0	0	0	0	0	0	0	0	0	0.01493	0	0.00697	0	0	0	0	0	0	0	0	0.00491	0.00203	0	0	0	0	0	0	0
g__Pseudomonas	0.07789	0	0.01051	0	0	0	0	0	3.11012	0	0.01803	0.45535	0	0.12783	0	0.02352	0.01652	0	0.9431	0	0	0	0	0	0	0	0	0	0	0	0	0	0	0	0	0	0	0	0	0	0	0	0	0	0	0	0	0	0
g__Phascolarctobacterium	0	0	0	0	0	0	0	0	0	0	0.5843	0	0.05168	0.17034	0	1.12702	0	1.20346	2.97917	0	0	18.5841	0	0	3.21927	0	0.23858	0	0	0	0	0	0	0	10.4715	0	6.88495	2.05003	0	0	0	0.30185	0	0	0	0	0	0	0
g__Subdoligranulum	2.17559	0.09756	3.71697	5.37682	3.20105	13.382	0.2384	0.75597	0.35311	5.2297	16.8492	11.5725	11.8695	22.0877	3.96503	21.3002	4.81832	4.18899	4.55588	3.73234	3.6975	4.5999	11.477	0.03341	1.34888	6.54682	4.11863	8.85202	5.96603	1.37403	4.66785	0.79724	4.86433	3.06431	4.98636	6.30539	3.18656	3.38336	3.75531	1.15061	5.0019	7.47725	8.12198	1.76486	0.53235	10.0924	8.00686	0.78434	5.08737
g__Bifidobacterium	34.9307	0.11183	39.6777	0.95352	1.53308	21.2647	20.8648	10.2304	17.7052	0.0111	3.69984	12.7533	28.0486	22.3141	4.12573	1.74413	0.0299	6.4111	0.0376	4.72034	2.06494	0.07523	0.99788	57.8064	5.64006	2.86692	0.71427	0.51114	1.62705	0.34159	1.85731	7.44063	7.93531	0.00155	0.01441	0.76317	4.83807	0.23418	0.81759	0.42973	0.12551	2.11586	27.9318	0.39255	3.69083	21.5104	1.7142	3.22908	3.66988
g__Marvinbryantia	0	0	0	0	0	0	0.0059	0	0	0.05713	0	0	0	0	0	0	0.1142	0	0	0	0	0	0	0	0	0	0	0	0	0	0	0	0.00088	0	0	0	0	0	0	0	0	0	0	0	0	0	0	0	0
g__Raoultella	0	0	0	0.00085	0	0	0	0	0	0	0	0	0	0	0	0	0	0	0	0	0	0	0	0	0	0	0.00947	0	0	0	0	0	0	0	0.02827	0	0	0	0	0	0.017	0	0	0	0	0	0	0	0
g__Acidaminococcaceae_unclassified	0	0	0	0	0	0	0	0	0	0	0	0	0	0	0.00031	0	0	0	0	0	0	0	0	0	0	0	0	0	0	0	0	0	0	0	0	0	0	0	0	0	0.00162	0	0	0	0	0.01684	0	0	0
g__Acidaminococcus	0	0	0	0	0	0	0.18124	0	0	0	0	0.00663	0.27181	0.62318	0.01574	0	0.02083	0	0	0	0.00522	0	0	0	0.01652	0.0179	0.00107	0	0	0	0	0	0	0	0	0.05715	0.10918	0	0	0	0.00055	0	0	0	0	0.40231	0	0	0
g__Escherichia	6.65846	0.31598	1.71703	0.13916	0.04106	1.68813	0.03691	0.65486	2.86108	0.10034	0.60462	39.0188	5.62517	6.82752	1.15311	0.95891	51.527	0.01811	1.88313	4.76615	0.47356	0.00834	1.6815	0	0	0.02702	1.77673	0.12017	0.0063	34.1113	0.12222	0.17695	0.10397	0.02019	4.77942	0.2557	0.05131	0.51998	0.1684	0.55785	0.40799	2.68735	0.03781	0.05253	0.03113	0.09504	0.01106	0.49381	0.27857
g__Coriobacteriaceae_noname	0	0	0	0	0	0.38433	0	0	0	0.01908	0	0	0	0	0	0	0	0	0	0.03863	0	0	0.01373	0	0	0	0	0	0.07548	0	0.1054	0	0	0	0	0	0	0	0	0	0	0	3.1227	0.43122	0	0.14496	0	0	0
g__Clostridiales_noname	0.02342	0	0.01071	0	0	0.00442	0.00183	0.02541	0	0.01262	0.30394	0.96798	0.00041	0	0.00195	0.00505	0	0	0.00227	0	0	0	0	0	0	0.07227	0	0	0	0.00537	0	0.04146	0.01031	0	0	0	0	0	0.00113	0	0	0.00089	0	0	0	0	0	0	0
g__Olsenella	0	0	0	0.00268	0.00311	0	0	0	0	0	0	0.00574	0.03488	0	0	0.00764	0	0	0	0	0	0	0.00531	0	0	0	0.00162	0	0	0	0	0	0	0	0	0	0	0	0	0	0	0	0	0	0	0.00241	0	0	0
g__Synergistes	0	0	0	0	0	0	0	0	0	0	0	0	3.69533	0.47495	0.55556	0	0	0	0	0	0	0	0	0	0	0	0	0	0	0	0	0	0	0	0	0	0	0	0	0	0	0	0	0	0	0	0	0	0
g__Barnesiella	0.00473	0.01706	0.84487	0.01193	2.5222	0.00934	0.0053	0	0	4.17075	3.61552	3.68799	0.16281	0.1694	0.20315	0	1.60879	2.38681	5.03811	0.01096	0	0.00917	0.07416	0	0.02918	5.14838	0.20528	0.79863	2.06061	1.11172	0.10933	0	0	0	0.03367	0.15493	1.61913	2.07673	0.00062	2.10366	2.21108	0.05146	0.005	9.31903	0.09459	0.63786	1.38989	0.54527	8.31158
g__Lactobacillus	7.82284	0.01157	1.24573	0.20926	1.80664	0.03102	0.68896	7.14627	12.2386	0	0.2934	0.05724	1.18717	0.20374	0.00572	3.32894	0	0.10423	0	0.05264	0.00046	0.00548	0.59408	0.43852	0	0	0	0	0	0	2.4454	0.1869	0.04948	0.22583	0.01359	0.02556	4.31658	0.01355	1.72836	0.04579	16.9614	0.00475	0.79344	0	0.00175	0	0.00694	0.00064	0.00429
g__Enterococcus	0.01113	0.01446	1.16075	0.01315	23.4528	0.01575	0.02473	0.37681	0.00424	0.19731	0.00274	0.4967	5.25494	0.09069	0.10776	0	0.67485	1.8262	0	0.01077	0.17815	0	0	0.02272	0.98589	0.0089	0.23673	1.45906	0	0	1.99032	0.22857	0	0.02634	0.04382	0.1344	0	0	0.26348	0.00581	0.26744	0.01245	0.00804	0.02996	0.02784	0.4252	0.01589	0.01004	0.0398
g__Clostridiales_Family_XIII_Incertae_Sedis_unclassified	0	0	0	0.00262	0	0	0	0	0	0.00486	0	0	0	0.00332	0	0	0	0	0	0	0	0	0	0	0	0	0	0	0	0	0	0	0.00777	0.00202	0.00736	0	0	0	0	0	0	0	0	0	0	0.00578	0.00191	0	0
g__Burkholderiales_noname	0.16112	0	0.06113	0.1701	0.0325	0	0	0.02359	0	0	0	0	0	0	0.00112	0.01942	0	0	0	0	0.00674	0	0	0	0	0	0	0	0.00309	0.01103	0.01198	0	0	0	0	0	0.04573	0.00425	0	0	0.01179	0	0.00931	0.01762	0	0.01874	0	0.00854	0.0209
g__Erysipelotrichaceae_noname	0.29832	0.0872	0.10473	2.28476	0.00353	0.06019	0.04231	0.07249	0	0.02492	0.0525	1.54233	1.13055	1.18074	0.12557	0.20108	0.02374	2.70336	2.8879	0.01154	2.10225	0.37844	0.18609	0.04276	1.86632	0.47649	0.05439	0.01825	0.00293	0.03292	0	0.10214	0.08415	5.81482	0.33333	1.11952	0.9726	0.45365	0.05826	0	0.82418	9.4361	0.03763	0.01218	0.00212	0.97666	0.06421	1.49999	0.25677
g__Candidatus_Saccharibacteria_noname_unclassified	0	0	0	0	0	0	0	0	0	0	0	0	0	0	0	0	0	0	0	0	0	0	0	0	0	0.01037	0	0	0	0	0	0	0	0	0.00963	0	0	0	0	0	0	0	0	0	0	0	0	0	0
g__Sutterella	0	0	0	0	0	0	0.94864	0	0	0	0.85688	0.0335	0.09881	0.01598	0	0	0	0.00506	1.02269	0	0	0	0	0.07733	0.00631	0.97743	0	0.20284	1.02739	0	0	0	0	0	0	0	0	1.48367	0	0.19103	0.06963	0.04188	0	0	0.05246	0	1.55264	1.625	0
g__Anaerotruncus	0	0	0.06293	0.01036	0.0048	0.13576	0	0	0	0	0.05148	0.02228	0	0.01843	0.02603	0.10214	0	0	0.08613	0.1182	0.07498	0.01251	0	0	0	0	0	0	0.0023	0.02318	0	0.05358	0.11908	0.00888	0	0.03778	0.11893	0	0.01082	0	0	0.0075	0.0174	0.01087	0	0	0.05429	0.01022	0.00382
g__Porphyromonas	0	0	0	0.0266	0	0	0	0	0	0	0	0.21201	0.00164	0.00047	0.02073	0	0	0.0042	0	0	0	0	0	0	0	0	0	0	0	0	0	0	0	0	0	0.00066	0.0024	0	0	0	0	0	0	0	0	0	0	0	0
g__Gemella	0	0	0	0.00102	0	0	0	0	0	0	0.00098	0	0.00161	0	0	0	0	0.01371	0	0	0	0	0	0	0.00415	0.01002	0	0	0.01237	0	0.00084	0.00097	0	0.00283	0.02274	0.0025	0	0	0	0.0025	0	0.00093	0.02073	0	0	0.01631	0	0	0
g__Odoribacter	0	0	0.43819	0.45856	0.59441	0.98967	0	0.00982	0.11134	4.92844	0.67926	0.87494	1.03124	0.45589	32.8332	1.84316	0.23338	0.79877	1.99803	1.28565	0.55942	0.02488	0	0	0.00663	0.48479	0.10253	1.82011	1.09591	0	0.73463	0	0	0.41936	0	1.96122	1.57751	0.72021	0.41543	0.15113	0.2101	0	0.38333	1.33328	0.35746	0.21408	0.53048	0.87665	0.48709
g__T4likevirus	0	0	0	0	0	0	0	0	0	0	0	0	2.49619	0	0.47169	0	0	0	0	0	0	0	0	0	0	0	0	0	0	0	0	0	0	0	0	0	0	0	0	0	0	0	0	0	0	0	0	0	0
g__Roseburia	0.22564	0.02712	0.08512	3.84896	0.68671	0.03523	0.01939	14.4496	0.10235	11.0186	4.59273	0.11726	0.09383	0.16734	0.05511	0.71193	2.23542	0.60498	7.35269	3.6585	0.35118	1.32519	1.92231	0.00322	2.54038	1.48714	1.72391	0.43844	5.00118	0.24958	2.04353	35.0769	19.0136	5.07105	7.15064	2.20359	2.50928	7.40292	0.43587	11.3044	7.01782	0.78045	0.10005	2.51324	17.3644	1.62874	17.2883	5.63507	0.62302
g__Mitsuokella	0	0	0	0	0	0	0	0	0	0	0	0.26294	0	0	0	0	0	0	0	0	0	0	0.93163	0	0	0	0	0	0	0	0	0	0	0	0	0.02607	0.25048	0.29687	0	0	0	0	0	0	0	0	0	0	0
g__Bilophila	1.49275	0.31815	0	0.27376	0.42536	0.62806	0.0574	0.1883	0.10113	1.16332	0.53121	0.49455	0.07414	0.3786	0.82546	0.89097	0.0812	0.04017	0.84631	0.43075	0.29736	0.85276	0.03231	0	0.20983	1.65737	0	0.16088	0.36397	0	0.06021	0	0.17921	0	0.10539	0.50031	0.81008	0.47703	0.08503	0.36784	0	0.13533	0.35751	0	0.07363	0.22371	0.59266	0.22742	0.26376
g__Parvimonas	0	0	0	0	0	0	0	0	3.12087	0	0	0.23304	0.05583	0.07008	0	0	0	0	0	0	0	0	0	0	0	0	0	0	0	0	0	0	0	0	0	0	0	0	0	0	0	0	0	0	0	0	0	0	0
g__Methanosphaera	0	0	0	0	0.15017	0	0	0	0	0	0	0.98303	0	1.15662	0	0	0.01932	0	0	0	0	0	0	0	0	0	0	0.00916	0	0	0	0	0	0	0	0	0	0	1.01262	0	0	0	0	0	0	0	0	0	0
g__Granulicatella	0	0.0077	0.00132	0.00754	0	0	0.06253	0	0.12901	0	0	0	0	0	0	0	0	0.04005	0.01307	0	0	0	0	0.02062	0.00211	0.0173	0	0	0	0	0.01226	0.01857	0	0.00444	0.0133	0	0	0	0	0	0	0.00223	0.01793	0.00483	0.01162	0.03651	0	0	0
g__Aeromonas	0	0	0	0	0	0	0	0	0	0	0	0	0	0	0	0	0	0	0	0	0	0	0	0	0	0	0	0	0	0	0	0	0	0	0	0	0	0	0	0	0	0	0	0	0.00365	0	0	0	0
g__Aggregatibacter	0	0	0	0	0	0	0	0	0	0	0	0	0	0	0	0	0	0	0	0	0	0	0	0	0	0	0	0	0	0	0	0	0	0	0	0	0	0	0	0	0	0	0	0	0.00352	0	0	0	0
g__Debaryomyces	0	0	0	0	0	0	0	0	0	0	0	0	0	0	0	0	0	0	0	0	0	0	0	0	0	0	0	0	0	0	0	0	0	0	0	0	0	0	0	0	0	0	0	0	0	0	0	0	0
g__Enterobacteriaceae_noname	0	0	0	0	0	0	0	0	0	0	0	0	0	0	0	0	0	0	0	0	0	0	0	0	0	0	0	0	0	0	0	0	0	0	0	0	0	0	0	0	0	0	0	0	0	0.0291	0	0	0
g__Hafnia	0	0	0	0	0	0	0	0	0	0	0	0	0	0	0	0	0	0	0	0	0	0	0	0	0	0	0	0	0	0	0	0	0	0	0	0	0	0	0	0	0	0	0	0	0	0.00544	0	0	0
g__Propionibacteriaceae_unclassified	0	0	0	0	0	0	0	0	0	0	0	0	0	0	0	0	0	0	0	0	0	0	0	0	0	0	0	0	0	0	0	0	0	0	0	0	0	0	0	0	0	0	0	0	0	0	0	0	0
g__Serratia	0	0	0	0	0	0	0	0	0	0	0	0	0	0	0	0	0	0	0	0	0	0	0	0	0	0	0	0	0	0	0	0	0	0	0	0	0	0	0	0	0	0	0	0	0	0	0	0	0
g__Corynebacterium	0.00078	0	0	0.0107	0	0	0	0	0	0	0	0	0	0	0	0	0	0	0	0	0	0	0	0	0	0	0	0	0	0	0	0	0	0	0	0	0	0	0	0	0	0	0	0	0	0	0	0	0
g__Turicibacter	0	0	0.09281	0.04595	0	0.08304	0	0	0	0	0	0.00185	0	0	0	0.08536	0	0	0	0.17358	0	0	0.36167	0	0	0	0.01298	0	0.15689	0	0	0	0	0	0	0	0	0.03159	0.31882	0	0	0	0	0	0.0021	0.00784	0	0	0
g__Haemophilus	0	0.12957	0.04343	0.38381	0.0036	0	0.10545	0	0	0	0	0	0	0	0	0	0	0.02361	0	0.05507	0	0	0	0	0.0064	0.02287	0.43753	0.40367	0	0	0	0.26682	0.34567	0	0.01931	0.02154	0	0	0.00151	0.10944	2.33125	0	0	0	3.75009	1.7498	0.07897	0.03798	0.014
g__Anaerococcus	0	0	0	0	0	0	0	0	0	0	0	0	0.09357	0	0.00404	0	0	0	0	0	0	0	0	0	0	0	0	0	0	0	0	0	0	0	0	0	0	0	0	0	0	0	0	0	0	0	0	0	0
g__Morganella	0	0	0	0	0	0	0	0	0	0	0	0	0	0	0.00867	0	0	0	0.39289	0	0	0	0	0	0	0	0	0	0	0	0	0	0	0	0	0	0	0	0	0	0	0	0	0	0	0	0	0	0
g__Flavonifractor	0	0	0.01812	0.00043	0	0	0	0.0703	0	0.00351	0.0047	0	0	0	0	0.00845	0	0	0.0052	0.00773	0	0.02167	0.00037	0.00722	0	0.2495	0	0	0.00411	0.06098	0	0.04095	0.02551	0.00563	0	0	0	0	0	0	0	0.01967	0.00053	0.03022	0.0182	0	0.00503	0.00454	0.00501
g__Actinomyces	0.00218	0	0.01311	0.01456	0.01526	0	0	0.00425	0	0.02962	0.0061	0.01649	0.00151	0	0.24164	0.01553	0	0	0	0.00476	0	0	0.03085	0.03973	0.00118	0.00211	0.01119	0	0	0.02453	0.00437	0	0	0.01278	0	0	0.00055	0	0.04746	0	0	0.00136	0.00982	0	0	0.00523	0.01276	0	0.00843
g__Abiotrophia	0	0	0	0	0	0	0	0	0.08482	0	0	0	0	0	0	0	0	0	0	0	0	0	0	0	0	0	0	0	0	0	0	0	0	0	0	0	0	0	0	0	0	0	0	0	0	0	0	0	0
g__Anaeroglobus	0	0	0	0	0	0	0	0.0382	0	0	0	0	0	0	0	0	0	0	0	0	0	0	0	0	0	0	0	0	0	0	0	0	0	0	0	0	0	0	0	0	0	0	0	0	0	0	0	0	0
g__Aspergillaceae_unclassified	0	0	0	0	0	0	0	0	0	0	0	0	0	0	0	0	0	0.0209	0	0	0	0	0	0	0	0	0	0	0	0	0	0	0	0	0	0	0	0	0	0	0	0	0	0	0	0	0	0	0
g__Bacteroidetes_noname	0	0	0	0	0	0	0	0	0.23265	0	0	0	0	0	0	0	0	0	0	0	0	0	0	0	0	0	0	0	0	0	0	0	0	0	0	0	0	0	0	0	0	0	0	0	0	0	0	0	0
g__Butyricimonas	0	0	0	0	0	0	0	0	0	0	0	0	0	0	0	0.02017	0	0	0	0	0	0	0	0	0	0	0	0	0	0	0	0	0	0	0	0	0	0	0	0	0	0	0	0	0	0	0	0	0
g__Clostridiales_Family_XI_Incertae_Sedis_noname	0	0	0	0	0	0	0	0	0	0	0	0	0.00045	0	0	0	0	0	0	0	0	0	0	0	0	0	0	0	0	0	0	0	0	0	0	0	0	0	0	0	0	0	0	0	0	0	0	0	0
g__Debaryomycetaceae_unclassified	0	0	0	0	0	0	0	0	0.72426	0	0	0	0	0	0	0	0	0	0	0	0	0	0	0	0	0	0	0	0	0	0	0	0	0	0	0	0	0	0	0	0	0	0	0	0	0	0	0	0
g__Eremothecium	0	0	0	0	0	0	0	0	0.26805	0	0	0	0	0	0	0	0	0	0	0	0	0	0	0	0	0	0	0	0	0	0	0	0	0	0	0	0	0	0	0	0	0	0	0	0	0	0	0	0
g__Macrococcus	0	0	0	0	0	0	0	0	0	0	0	0	0	0	0	0	0.0631	0	0	0	0	0	0	0	0	0	0	0	0	0	0	0	0	0	0	0	0	0	0	0	0	0	0	0	0	0	0	0	0
g__Mobiluncus	0.01549	0	0	0	0	0	0	0	0	0	0	0	0	0	0	0	0	0	0	0	0	0	0	0	0	0	0	0	0	0	0	0	0	0	0	0	0	0	0	0	0	0	0	0	0	0	0	0	0
g__Oenococcus	0	0	0	0	0.00106	0	0	0	0	0	0	0	0	0	0	0	0	0	0	0	0	0	0	0	0	0	0	0	0	0	0	0	0	0	0	0	0	0	0	0	0	0	0	0	0	0	0	0	0
g__P22likevirus	0	0	0.01802	0	0	0	0	0	0	0	0	0	0	0	0	0	0	0	0	0	0	0	0	0	0	0	0	0	0	0	0	0	0	0	0	0	0	0	0	0	0	0	0	0	0	0	0	0	0
g__Pbunalikevirus	0	0	0	0	0	0	0	0	0	0	0	0.07964	0	0	0	0	0	0	0	0	0	0	0	0	0	0	0	0	0	0	0	0	0	0	0	0	0	0	0	0	0	0	0	0	0	0	0	0	0
g__Proteus	0	0	0	0	0	0	0	0	0	0	0	0	0	0	0.01358	0	0	0	0	0	0	0	0	0	0	0	0	0	0	0	0	0	0	0	0	0	0	0	0	0	0	0	0	0	0	0	0	0	0
g__Nakaseomyces	0	0	0	0	0	0	0	0	21.1292	0	0	0	0	0	0	0	0	0	0	0	0	0.0012	0	0	0	0	0	0	0	0	0	0	0	0	0	0	0	0	0	0	0	0	0	0	0	0	0	0	0
g__Saccharomyces	0	0.00541	0	0	0	0	0	0	0.55655	0	0	0	0	0	0	0	0	0	0	0	0	0	0	0	0	0	0	0	0	0	0	0	0	0	0.00204	0	0	0	0	0	0	0	0	0	0.00224	0	0	0	0
g__Finegoldia	0.00022	0	0	0	0	0	0	0	0	0	0	0	0	0	0.40188	0	0	0	0	0	0	0	0	0	0	0	0	0	0	0	0	0	0	0	0	0	0	0	0	0	0	0	0	0	0	0	0	0	0
g__Eggerthella	0.44856	0.11363	0.01566	0.00207	0.01231	0.0472	0.59526	1.01981	0.10556	0.22307	0.56124	0.01291	0.03005	0.01216	0.04697	1.11843	0.03933	0.01776	0	0.03638	0	1.05387	0.01512	0.23007	0	1.3509	0	0.02928	0	0.1673	0.00231	0.2536	0.80398	0.051	0	0.00885	0.00883	0.01758	0.02444	0.13038	0.05614	0.24694	0.05835	0.22521	0.01379	0.00044	0.16708	0.0596	0.03447
g__Gardnerella	0	0	0	0	0	0	0	0	0	0	0	0	0.05095	0	0	0	0	0	0	0	0	0	0	0	0	0	0	0	0	0	0	0	0	0	0	0	0	0	0	0	0	0	0.00255	0	0	0	0	0	0
g__Campylobacter	0.00801	0	0	0	0	0	0	0	0	0	0	0	0	0	1.94272	0	0	0.00685	0	0	0	0	0	0	0.01434	0	0	0.00849	0	0	0	0	0.11162	0	0	0	0	0	0	0	0	0	0	0	0	0	0	0	0
g__Parasutterella	0.04024	0	0.00551	0.08495	0	0	0	0.09037	0	0	0.01739	0	0	0	0.00257	0.03345	0	0	0.0489	0	0.0095	0	0	0	0	0	0	0	0	0.21738	0.01836	0	0	0	0	0	0.05008	0.01308	0	0.00053	0.08488	0.00729	0.00257	0	0	0.02237	0	0.02418	0.05001
g__Siphoviridae_noname	0	0	0	0	0	0	0	0	0	0	0	0	0	0	0	0	0	0	0	0	0	0	0	0	0	0	0	0	0	0	0	0	0	0	0.02912	0	0	0	0	0	0	0.28632	0	0	0	0	0	0	0
g__Slackia	0	0.03084	0.05003	0	0	0	0	0	0	0	0	0	0	0	0	0	0	0	0	0	0	0	0.03517	0.15666	0.00659	0	0	0	0	0	0	0	0	0	0.01622	0	0	0	0	0	0	0	0	0	0	0	0	0	0
g__Megasphaera	0	0.17595	0	0.00036	0	0	0.53486	0.00539	0	0	0	0	0	0	0	0	0	0	0	0	0	0	0	0.01102	0.64625	0.17238	0	0	0	0	0	0	0	0.64366	0	0	1.23658	0	0	0	0	0	0	0	0	0	0	0	0
g__Citrobacter	0	0	0	0	0	0	0.0711	1.63194	0	0	0	0	0	0.00309	0	0	0	0	0	0	0	0	0	0	0	0	0.01368	0	0	0	0	0	0	0	0.04572	0	0	0	0	0	0.04115	0	0.04754	0	0.03277	0	0	0	0
g__Blautia	0.64847	3.27313	1.77562	2.37319	0.94807	4.72788	0.06515	1.25391	0.20449	1.47536	1.59724	1.36482	2.32608	2.09392	0.99441	3.51607	3.022	2.81491	2.37684	1.85155	8.16115	5.11893	6.46974	0.9723	1.8726	0.62496	3.14127	0.24411	1.45172	7.33938	0.5767	0.97557	0.63265	2.73837	3.31323	1.22437	0.92201	1.44198	0.67227	2.77777	1.18404	5.49676	1.82202	2.34816	2.22463	0.57852	3.42422	0.7487	2.90714
g__Peptoniphilus	0	0	0	0	0	0	0	0	0	0	0	0	0.04434	0	0	0	0	0	0	0	0	0	0	0	0	0	0	0	0	0	0	0	0	0	0	0	0	0	0	0	0	0	0	0	0	0	0	0	0
g__C2likevirus	0	0	0	0	0	0	0	0.00992	0.08343	0.00566	0	0	0	0.01154	0.00837	0	0	0	0.02059	0	0	0.01787	0.00479	0	0.0019	0.2365	32.7717	0.06201	0.00176	0	0	0	0	0.08124	0.05182	0	0.0025	0	0	0	0	0.16276	0.02441	0	0.00921	0	0	0	0.01047
g__Gordonibacter	0	0	0.00022	0	0	0.32945	0	0.00202	0	0.04771	0.02534	0	0	0	0.00494	0.03241	0	0.01282	0	0.02719	0	0.03306	0	0.00226	0	0	0	0	0	0.01765	0	0	0.00325	0.05006	0	0	0	0	0	0.01012	0	0.02271	0.02153	0.00637	0	0	0	0.00654	0.01421
g__Bulleidia	0	0	0	0	0	0	0	0	0	0	0	0	0	0	0	0	0	0	0	0	0	0	0	0	0	0	0	0	0	0	0	0	0.00145	0	0	0	0	0	0	0	0	0	0	0	0	0	0	0	0
g__Butyricicoccus	0	0	0	0	0	0	0	0	0	0	0	0	0	0	0	0	0	0	0	0	0	0	0	0.17776	0	0	0	0	0	0	0	0	0	0	0	0	0	0	0	0	0	0	0	0	0	0	0	0	0
g__Pantoea	0	0	0	0	0	0	0	0	0	0	0	0	0	0	0	0	0	0	0	0	0	0	0	0	0	0	0	0	0.00647	0	0	0	0	0	0	0	0	0	0	0	0	0	0	0	0	0	0	0	0
g__Penicillium	0	0	0	0	0	0	0	0	0	0	0	0	0	0	0	0	0	0	0	0	0	0	0	0	0	0	0	0	0	0.00031	0	0	0	0	0	0	0	0	0	0	0	0	0	0	0	0	0	0	0
g__Propionibacterium	0	0	0	0	0	0	0	0	0	0	0	0	0	0	0	0	0	0	0	0	0	0	0	0	0	0	0	0	0	0	0.00944	0	0	0	0	0	0	0	0	0	0	0	0	0	0	0	0	0	0
g__Akkermansia	6.72671	0.00304	0.21505	0.00884	0.10328	3.54943	0.00143	2.57224	0.80838	0.09378	0.01212	2.88727	0.01043	3.60818	0.36564	0.58436	1.02681	1.47942	0.33684	0.32148	0.20971	3.10592	0.19535	0	0.02124	0.00332	0.96079	0.84739	0.91022	15.2628	0.12635	0.00035	1.96916	0	0.00525	0.00303	0.42272	0.25798	6.52563	1.94948	0	0.10901	0.00385	0.15581	0.00515	0.07198	0.64102	0.0021	2.98939
g__Scardovia	0	0	0	0.03736	0.00836	0	0	0	0	0	0	0	0	0	0	0.0343	0	0	0.02695	0	0.01807	0	0	0.09904	0	0	0	0	0	0	0	0	0	0	0	0.01428	0	0	0.00218	0	0	0	0.00167	0.00178	0	0	0	0	0
g__Candidatus_Saccharibacteria_noname	0	0	0	0.0236	0	0	0	0	0	0	0	0	0	0	0	0	0	0	0	0	0	0	0	0	0	0.005	0.00095	0	0	0	0	0	0	0	0.00381	0	0	0	0	0	0	0	0	0	0	0	0	0	0
g__Fusobacterium	0	0	0	0	0	0	0	0	0	0	0	0	0	0	0	0	0	0	0	0	0	0	0	0	0	0	0	0	0	0	0	0	0	0	0	0	0	0	0	0	0	0.16486	0	0	0	0	0	0	0
g__Coprobacillus	0.02679	0.12747	0	0	0	0	0.06981	0.19369	0	0	0.3008	0	0	0.28639	0.03201	0.05072	2.71831	0.03698	0	0	0	0.2005	0.00079	0.22569	0	0.52437	0	0	0	0.24975	0	0.04323	0.16938	0	0	0	0	0	0	0	0	0.62567	0.32462	0.00543	0	0	0	0	0
g__Clostridiaceae_noname	0	0.02269	0.00072	0.00096	0	0	0	0	0	0.00848	0.01395	0	0	0	0.00115	0.0542	0	0	0.00542	0.0009	0	0.0031	0	0	0	0.10601	0	0	0	0	0	0.03048	0.00817	0.00576	0	0	0	0.00124	0	0	0	0.11287	0	0	0	0	0.01054	0.00056	0
g__Butyrivibrio	0	0	0	1.41928	0	0	0	0	0	0	0	0.01285	0	0	0	0	0	0.00294	0	0	0	0	0	0	0	0	0	0	10.1883	0	0	0	0	0	0.26708	0	0	0	0	0	0	0	0	0	0	0	0	0	0
g__Atopobium	0	0	0	0.00525	0	0	0	0	0	0	0.0006	0	0	0	0	0.00071	0	0	0.01469	0	0	0	0.00119	0.01625	0	0	0	0	0	0	0	0	0	0	0	0	0	0	0.00278	0	0	0	0	0	0	0	0	0	0
g__Alistipes	2.20413	0.0506	4.8621	9.12681	11.8665	12.4144	15.9844	0.06018	0.34201	7.91412	11.3186	1.04846	1.49344	2.85285	3.06004	6.96725	9.52833	5.98796	17.2782	12.2384	13.954	1.27069	1.79275	0	1.57406	5.1167	1.04708	15.0932	6.01593	0.47186	4.90362	0	10.7279	2.74365	0.66784	3.10773	19.1547	4.34615	2.15921	1.66254	3.457	5.48115	6.90636	2.24056	1.0548	6.02668	12.8757	6.54819	10.0201
g__Alloscardovia	0.00173	0	0	0	0	0.15059	0	0	0	0	0.00601	0	0	0	0	0	0	0	0	0.10732	0	0	0	0	0	0	0	0	0	0	0.012	0	0	0	0	0	0.00042	0	0.09083	0	0	0.00141	0	0	0	0	0	0	0
g__Lactococcus	0	0	0	0	0	0	0	0	0	0	0	0.03761	0	0	0	0	2.11546	0	0	0	0.17024	0	0	0.05473	0.00084	0.03114	9.18583	0.00262	0.00311	0	0.82109	0.01738	0	0.0187	0.25048	0	0	0	2.5336	0.22739	0.07425	0.26141	3.85755	0	1.24851	0	0	0	0.02348
g__Enterobacter	0	9.64103	0.00499	0	0	0.07731	0.14788	0	0	2.72591	0.00237	0	0	0.01365	0	1.8179	0	0	0	0.00106	0	0	0	0	0.00269	0	0.87364	0.82699	0	0	0	0	0	0	0.01598	0.0056	0	0	0.19259	0.07444	1.28741	0	0.00209	0	0.00264	0.00084	0	0	0.0043
g__Coprobacter	0	0	0	0	0	0.25118	0	0	0	0	0	0	0	0	0	0	0	0	0.05689	0	0	0	0	0	0	0	0	0	0.04686	0	0	0	0	0	0	0	0.03514	0	0	0	0	0	0.04621	0	0	0	0.06218	0.06424	0
g__Klebsiella	0	0.83773	0.01457	0	0.32401	0	0.00835	0.00588	0	0	0	0	0.151	1.54815	10.8242	0	0	0	0	0	0.01813	0	0	0	0	0	0.03488	0.0294	0.6271	0	0	0.02894	0	0	0.1271	0	0	0.01497	0	0.06552	2.09643	0	0	0	0.02595	0	0	0	0
g__Bacteroidales_noname	0.10609	0	0	0.55411	0.35159	0.93859	0.37902	0	0	0.15793	0.12646	0.42979	0.08319	0.48102	0.38954	0.87806	0.17883	0.15095	0.06855	0	1.30446	0	0.02796	0	0.17246	0.27426	0.07057	7.79666	0.1509	0.01611	0.36082	0	0	0	0	0.88122	0.42547	0	0.47277	0	0	0	0	0	0.12944	0.1757	0.6772	0.1706	0
g__Parascardovia	0	0	0	0	0	0	0	0	0	0	0.0007	0	0	0	0	0	0	0	0	0	0	0	0.00293	0	0	0	0	0	0	0	0	0	0	0	0	0	0	0	0	0	0	0	0	0	0	0	0	0	0
g__Weissella	0	0	0	0	0.45029	0	0	0	0	0	0	0	0	0	0	0	0	0	0	0	0	0	0	0	0	0	0.13936	0	0	0	0	0	0	0	0	0	0	0	0	0	0	0	0	0	0	0.00024	0	0	0
g__Oxalobacter	0	0	0	0	0	0	0	0	0	0.04494	0	0	0	0	0.00091	0	0	0	0	0	0	0.02341	0	0	0.00101	0	0	0	0	0	0	0	0	0	0	0	0.00274	0	0.01512	0	0	0.01409	0	0	0	0	0	0	0
g__Clostridium	1.35115	1.21627	0.51748	0.84322	0.00164	1.11353	0.61947	0.60764	0	0.18768	1.06599	0.16551	4.94956	1.48683	0.62113	0.71677	0.48737	0.01629	0.15575	0.14206	0.07123	0.02375	0.01183	0.40338	0.03032	2.67867	0.03083	0.93716	0.01308	0.1111	0.00245	0.92275	0.39445	0.02285	1.29395	0.02256	0.19315	2.04176	33.062	0.01395	0.11959	0.80023	0.07599	0.08407	0.08638	0.11373	0.27797	0.06525	0.02992
g__Staphylococcus	0	0	0	0.00357	0	0	0	0	0	0	0	0	0	0	0	0	0	0	0	0	0	0	0	0	0	0	0	0	0	0	0	0	0	0	0	0.00323	0	0	0	0	0	0	0	0	0	0	0	0	0
g__Veillonella	0	1.72657	0.0017	0.55112	0.13729	0	0.05853	2.70294	0.09054	0.02214	0.00842	0	0	0	0	0.00454	0.01306	0.4631	0.07039	0.47638	0.00851	0.0049	0.00865	0.66951	0.00374	0.49718	0.27522	1.05689	0	0	0.49703	0.26412	0.0744	0	0.06552	0.18254	0	0.00704	0.32337	0.05967	0.75213	0	0.00088	0	0.05691	0.65084	0.04033	0	0.06306
g__Lachnospiraceae_noname	0.34197	0.26994	0.38836	1.48891	0.32773	1.20227	2.94389	1.12123	0.01641	0.84495	4.42477	0.20785	1.40815	0.1452	0.23969	0.69948	0.38487	1.90199	0.564	0.10757	0.43992	0.98535	0.47235	0.70122	0.90071	2.76044	0.53774	0.43022	0.45665	2.37062	0.41204	1.00236	0.17668	0.13772	1.46318	0.54103	0.85216	0.87639	0.04025	0.68866	0.12559	42.7975	0.49667	0.32045	0.28889	1.46839	2.46264	0.6173	1.21925
g__Sutterellaceae_unclassified	0	0.60483	0	0	0	0.00356	0	0	0	0	0	0	0	0	0	0	0	0	0	0	0.0134	0.13129	0.01175	0	0.10958	0	0	0	0	0	0	0	0	0	0.00493	0.17689	0	0	0	0	0	0	0	0.00433	1.04986	0.00324	0	0	0
g__Megamonas	0	3.7571	0	0	0	0.00058	0	0	0	0	0	0	0	0	0	0	0	0	0	0	0	0	0	0	3.14877	0	0	0	0	0	0	0	0	0	0	0	0	0	0	0	0	0	0	0	0.00138	0	0	2.39647	0.00335
g__Pediococcus	0	0	0.00581	0	0	0	0	0	0	0	0	0	0	0	0	0	0	0	0	0	0	0	0	0	0	0	0	0	0	0	0	0	0	0.00265	0	0	0	0	0.01999	0	0	0	0	0	0	0	0	0	0
g__Catenibacterium	0	0	0	0	0	0	0	0	0	0	0	0.5325	1.42346	0	0	0	0	0	0	0	0	0	0	0	0	0	0.00748	0	0	0	0	0	0	0.21389	0.12376	0.32829	0.68512	0.29779	0	0.14033	0	0	0	0	0	0	0	0	0
g__Anaerostipes	0.01951	0.06983	0.05517	0.12297	0.04579	0.19704	0.01077	0.55956	0	0.00605	8.0072	0.00461	0.03493	0.00825	0	0.05052	0	0.70876	0.00651	0.12183	0.02708	0.07374	1.09358	1.12785	0.07201	1.50573	0.22482	0.05572	0.2723	0.723	0.09508	0.08671	0.25266	0.03498	0.19317	0.62986	0.01304	0.0768	0.0054	0.01558	0.01009	0.89854	0.04966	0	0.07579	0.19995	0.76666	0.03922	0.22431
g__Peptostreptococcaceae_noname	0.03009	0	1.12284	1.66349	0.06667	0.06284	0.07262	0.35189	0.17778	0.01608	0.0177	0.1775	0	0.03936	0.24262	0.1794	0.03734	0.18414	0	0.67046	0.05692	0	0.56861	0.2011	0	0	0.38844	0.02033	0.78382	0.02153	0.0809	0.0862	0	0.17211	0.15552	0.02791	0	0	1.08041	0.56827	0.02856	0	0.12558	0.07109	0.49755	0.54401	0.16301	0.02685	0.09424
g__Paraprevotella	0	0	0.00827	0	0.26007	0	0	0	0	0	0	0.06862	0.00957	0.10537	0	0	0.03087	0.39834	5.00025	0	0.50138	1.90941	0.22372	0	0.26284	5.81599	0.18621	0.18491	0	0	0	0	0	0.41507	0	0.81678	0.26148	0	0	0	0.85843	0.13846	0	0	0	0	0	0.99296	1.38093
g__Holdemania	0.01967	0.00567	0.00685	0.02599	0.00219	0.00343	0	0	0	0.03751	0.21699	0	0.00322	0.00175	0.0112	0.08937	0.00168	0.00748	0.02749	0.01555	0.07287	0.01704	0.01681	0	0.00426	0.07424	0.00127	0.018	0.02242	0.02134	0	0.08516	0.04032	0.03872	0.03355	0.02054	0.0404	0.01841	0	0.01726	0.00691	0.03714	0.00118	0.02711	0.00084	0	0.04037	0	0.01811
g__Peptostreptococcus	0	0	0	0.01055	0	0	0	0	0	0	0	0	0	0	0	0	0	0	0	0	0	0	0	0	0	0	0	0	0	0	0	0	0	0	0.01853	0	0	0	0	0	0	0	0	0	0	0	0	0	0
g__Collinsella	15.9672	0.348	1.20941	1.31902	0.31927	0.84441	1.92475	0	1.12505	0.03725	0.01422	1.48661	2.5668	1.50366	0.43406	3.90141	0.43946	4.41788	0.24837	0.14201	0.93936	1.83994	2.65434	0.41152	2.54782	1.60311	0.70422	1.21429	1.46478	0.00053	0	0.01245	0.00255	11.7727	0.61575	0.76202	10.7652	0.50764	1.11655	0.67651	0.07623	2.13893	0.2686	0.03246	1.19363	0.03625	0.04516	2.23996	1.40134
g__Rothia	0	0.0009	0	0.01111	0.00478	0	0	0.0635	0	0.0014	0	0	0	0	0.00049	0	0	0.0249	0	0.00026	0.01269	0	0	0.04443	0.02108	0.03722	0.00016	0	0	0	0.00291	0	0	0	0.00152	0.01332	0	0.00034	0	0	0	0.0029	0.01291	0	0	0.06283	0.00922	0	0.00904
[truncated: 10 more columns]

## Sheet: species
SampleID	Y_7G39	Y_7G34	Y_7G33	Y_7G19	Y_7G18	Y_7G17	Y_7G16	Y_7G15	Y_7G14	Y_7G12	Y_6G5	Y_6G4	Y_6G3	Y_6G2	Y_6G12	Y_6G11	Y_6G1	E_7G7	E_7G50	E_7G49	E_7G48	E_7G47	E_7G46	E_7G45	E_7G44	E_7G43	E_7G42	E_7G41	E_7G40	E_7G38	E_7G30	E_7G29	E_7G26	E_7G25	E_7G24	E_7G22	E_7G21	E_7G20	E_7G10	E_6G7	C_7G8	C_7G6	C_7G51	C_7G5	C_7G4	C_7G32	C_7G31	C_7G3	C_7G28
s__Faecalibacterium_prausnitzii	11.4829	12.8706	7.88297	13.1802	7.17727	0.01846	11.225	2.82068	16.0209	21.1213	5.08507	11.2596	7.54284	18.6242	11.9892	16.1191	2.52489	0.05083	3.91101	7.28615	2.27719	6.75845	7.59525	13.0943	6.90231	11.8945	16.4204	7.74347	8.17833	0.02203	10.9886	1.97787	2.54272	0.412053	7.71317	6.21633	5.05634	13.1876	10.7198	15.5758	4.7759	2.46904	1.037	5.91706	2.29231	2.72817	0.06459	1.46036	3.00521
s__Erysipelotrichaceae_bacterium_2_2_44A	0.00237	0.0170305	0.0167606	0	0	0.01584	0	0.0157012	0	0.00192042	0.00054	0.00383	0.0129102	0	0.00129342	0	0.02516	0.02081	0.00146003	0	0.03344	0.00145	0.04744	0	0	0.00218004	0	0	0	0	0	0.01883	0	0.0181919	0	0	0.00103012	0	0.0113316	0.00709	0	0.0132428	0	0.06289	0.06856	0.107553	0.0839499	0	0.0317
s__Methanobrevibacter_smithii	0.00242	6.44989	0	0	0	0	4.91419	0.00106008	0.00350011	0	0.03848	0.01433	0.0206204	0.591	0.0116407	0.0135306	0.01141	0	1.49061	0	5.70094	0.09377	1.55169	0.00526865	0.108263	0	0	0	0.01226	0	0.45791	0.00045	3.41544	0.0119112	0	0	0.464773	0.0982795	0	0.19263	0.13128	0	7.4151	6.73499	6.36605	3.85742	5.5183	4.76488	0.06198
s__Lachnospiraceae_bacterium_3_1_57FAA_CT1	0	0	0	0	0	0.06495	0	0.0081006	0	0	0	0.00058	0.00423008	0	0.00739672	0	0.05923	0.02369	0.0175803	0	0.00419	0.00753	0.05863	0.0128812	0	0.00334006	0.0982176	0	0	0	0	0	0	0	0	0	0.00843095	0.0118144	0	0.00121	0.00155	0.033557	0.00354	0.276	0.16734	0.111433	1.21502	0.03906	0.15616
s__Bifidobacterium_adolescentis	5.91112	9.30217	0.00328012	0.388651	6.83055	11.6414	3.42444	0.00359027	0.33941	0.00178039	0.08808	2.54176	0.928777	15.7626	2.52621	0.0362115	11.5883	0.00766	0.00355007	0.117	0.55779	0.18783	0.83849	0.474509	0.013963	0.00158003	0	0.00435	0.66378	0.0022	0.72839	0.00427	0.22822	0.0249626	4.90332	0	0.00229026	0.0144476	1.66909	0.34174	0.00837001	1.68946	0	0.79564	2.31325	19.4118	21.8657	11.4455	0.01272
s__Eubacterium_rectale	22.0404	0.925316	3.14629	6.75662	4.1871	0.00925	1.24591	11.602	21.454	0.0146332	10.5279	8.6569	0.401867	1.18737	11.4142	0.0280712	0.20073	0.49769	0.0114402	13.7063	0.04263	13.5318	0.13031	29.1511	44.6431	20.6694	0.0285822	0.04103	3.69919	5.39243	10.2196	0.05018	20.3961	0.0939197	7.19421	0.00454	35.1569	2.00611	7.13294	0.82835	0.38895	3.07737	0.03777	0.01009	0.27187	0.176796	0.11657	1.20018	0.05234
s__Ruminococcus_sp_5_1_39BFAA	4.2245	0.635148	4.67242	5.70352	0.57209	3.99107	0.920449	3.85304	6.43784	22.9957	3.04276	1.25514	1.59963	1.90671	1.88874	2.31898	1.57612	2.13958	0.373287	0.70608	0	0	1.03152	0.443588	3.53565	1.48586	0	5.75677	7.07834	5.35882	0.7204	0	0	0	1.05908	10.0111	1.42448	4.43045	0.360001	0	0.55859	0	0	0	0	0	0	0	3.516
s__Weissella_cibaria	0	0.0380011	0.0454816	0	0	0	0	0.026442	0	0	0	0	0	0.000240065	0	0	0	0	0	0	0	0	0	0	0	0	0	0	0	0	0	0	0	0	0	0	0	0	0	0	0	0	0	0	0	0	0	0	0
s__Clostridium_innocuum	0	0	0	0	0	0	0	0.00313023	0	0	0	0.00678	0.00254005	0	0	0.000410017	0.0017	0.00718	0.000650013	0	0.02073	0	0	0	0	0.0050001	0.00438034	0	0	0	0	0	0	0	0	0	0.00155018	0	0.0112016	0	0	0.0270857	0	0	0.00757	0	0.06313	0	0.00598
s__Prevotella_copri	0.00928	0.00320009	0	0	0	0	0.00602	0.00178013	0.00898027	0	0	0	0	0	0	0	0	0.10298	5.82317	15.1741	0.06358	27.4227	4.50729	1.34238	0.430852	1.58711	0.00191015	0.00453	0.00105	0.00023	0	28.3485	0	0	5.11759	0	0.629831	0.550119	0.569071	0	3.15803	0.971713	0.00567	0	0	0.252868	0	0.92432	0.01077
s__Clostridium_hathewayi	0	0	0	0	0	0.01502	0	0.00177013	0.0137404	0	0	0.00059	0.00696013	0	0.00337501	0.00833035	0.00526	0.02789	0.0051301	0	0	0.0035	0.01527	0	0.0158334	0	0.00740058	0.028	0	0.00035	0	0	0	0.0610163	0.00487529	0.00223	0	0	0	0.0174	0.01091	0	0.0006	0.08359	0.05333	0.65163	2.34341	0.16423	0.21379
s__Pseudoflavonifractor_capillosus	0	0.00324009	0	0.0012806	0	0.04593	0.02498	0.00519039	0	0	0	0	0.000360007	0.0085023	0	0	0.01073	0	0	0	0.00461	0	0	0	0	0.00175003	0	0	0	0	0.00589	0	0	0	0	0	0	0	0	0	0	0	0	0	0	0	0	0	0
s__Clostridium_nexile	0	0	0	0	0	0	0	0	0	0	0	0	0	0	0	0	0	0	0.0174103	0	0.04772	0.04477	0.11424	0.00794304	0.0356676	0	0	0	0	0	0	0	0.00147	0	0	0	0	0	0	0	0	0	0	0.27124	0.00474	0.532607	1.1606	0	0
s__Clostridium_symbiosum	0	0	0.0143005	0	0	0.01833	0	0	0.338	0.0117126	0.00167	0.004	0.0380707	0	0	0	0.02798	0.1629	0	0	0	0	0.02241	0	0	0.0134703	0.0951174	0.06208	0	0.00114	0	0.02114	0	0.109721	0	0	0	0.0183323	0.00852122	0.01652	0.02621	0.00164034	0.00625	0.08863	0.12336	0.0544817	0.07382	0	0.03152
s__Oscillibacter_unclassified	0.17928	0.112523	0.168336	0.206036	0.04807	2.30281	0.20013	0.423902	0.99926	0.77625	0.47797	0.11298	0.851866	0.0645775	0.0128533	0.299813	0.50779	0.25957	0.0606912	0.22557	0.00914	0.16759	0.28283	0.380064	0.060593	0.307996	0.796242	0.19029	0.05748	0.66697	0.31135	0.00847	0.00372	0.994393	0.000660717	0.00952	0.285322	0.373534	0.205879	0.58391	0.36448	0.0726952	0.03494	0.36666	0.07042	0.0155005	0.08171	0.02563	0.25888
s__Eubacterium_ramulus	0.51977	0.0391011	0.794778	0	0.0095	0	0.17294	0.199065	0	0	0.05173	0.11238	0.727673	0.0817721	0.239535	1.27776	0	0.75463	0.0433608	0.07663	0.00943	0.15157	0.04694	0.0928625	0.173237	0.129463	0	0	0.03039	0	0.40808	0	0.02605	0	0.178424	0	0.492096	0.478542	0.263448	0.0244	0.00924001	0.0833074	0.02088	0.0373	0	0.00390012	0	0.01155	0
s__Dorea_longicatena	3.23557	3.83043	2.12139	1.96557	0.88306	0.15765	0.83059	6.68215	2.02777	3.73218	4.21471	3.50707	1.45924	0.847669	0.909463	0.198598	8.96624	1.40483	5.35642	4.41413	0.66908	3.26953	0.67348	1.0922	1.61992	2.36957	0.336826	0.32515	0.79101	0.00084	0.41738	6.22563	0.80296	0.0121813	14.1675	10.8952	0.561194	0.743654	9.65589	1.72496	0.04618	3.20368	0.67036	2.27532	0.48444	0.0898328	1.71135	0.11847	0.26237
s__Bacteroides_intestinalis	0.30617	0	0	0	0	0	0.00419	0	0	0	0.0044	0.00018	0.00346006	0.317426	0	0.00355015	0.0014	0	0	0	0	0	0	0	0	0	0	0	0	0	0	0	0.00092	0	0	0	0.0215524	0	0	0.00206	0.37981	0	0.74768	0.03647	0.05511	0.256358	0.01294	0.03734	0
s__Pyramidobacter_piscolens	0	0	0	0	0	0	0	0	0	0	0	0	0	0	0	0	0	0	0	0	0	0	0	0	0	0	0	0	0	0	0	0	0	0	0	0	0	0	0.0433462	0.01309	0	0	0	0	3.40924	0	1.87534	0	0
s__Actinomyces_johnsonii	0	0	0	0	0	0	0	0	0	0	0	0	0	0	0	0	0	0	0	0	0	0	0	0	0	0	0	0	0	0	0	0	0	0	0	0	0	0	0	0	0	0	0	0.00795	0.00281	0	0	0	0
s__Gemella_sanguinis	0.00258	0	0.00659023	0	0	0	0	0.00625047	0.00883027	0.00178039	0	0	0	0.0162044	0	0	0.02004	0.00093	0	0.00245	0	0	0	0	0.00897192	0.00282005	0	0	0.00084	0	0.01248	0	0	0	0.00249271	0	0	0	0	0	0	0.00657137	0	0	0	0	0.00162	0	0.000940001
s__Subdoligranulum_sp_4_3_54A2FAA	0	0	0	0	0	0.2317	0	1.2904	0	0	0	0	0	0	0	0	0.45392	0.29004	0	0	0	0	0	0	0	0	0	0	0	0	0	0	0	0	0	0	0	0	0	0	0	0	0	1.3969	0	2.63836	0	0	1.29851
s__Bifidobacterium_bifidum	0	0	0	0	1.41096	1.97476	0	0	0	0	1.10105	0.00774	0.0113102	1.24523	0.0127927	0.0191308	2.52754	1.09881	0	0	0	0	3.53741	0	0	0	0	0	0.19269	0	0	0	0	0.312982	0	0	0	0	0.186807	0.34749	0	0.738164	0	0	0	1.59248	5.21957	0	0.925821
s__Solobacterium_moorei	0	0.00560016	0.00148005	0	0	0	0.00043	0.0214016	0	0.0105823	0	0	0.00363007	0	0.00207149	0	0	0	0	0	0.00143	0	0	0	0	0	0	0	0	0.00126	0	0	0.00286	0.0048305	0	0	0	0	0	0	0	0	0	0	0	0.00409013	0	0	0
s__Desulfovibrio_desulfuricans	0	0	0	0	0	0	0	0	0	0	0	0	0.00726013	0.00159043	0	0	0	0	0	0	0	0	0.00289	0.0745324	0	0	0	0	0	0	0	0	0	0	0	0	0.00182021	0	0	0	0.00753001	0	0	0.33187	0.0562	0	0	0	0
s__Adlercreutzia_equolifaciens	0.26317	0.476204	0	0.263223	0.25372	0	0.16675	1.39426	0	0.232561	0.41	0.30489	0	0.304272	0.220396	0.862736	1.76599	0.01271	0.119012	0.90145	0.19068	0.02437	0.1098	0.00234385	0.0169536	0.314386	0.668752	0	0.00294	0	0.3048	0.03987	0.08263	0	0	0	0.271971	0	0.660144	0.26105	0.00873001	0	0.20518	0	0.01079	0.0285509	0.01344	0.01679	1.30724
s__Acidaminococcus_unclassified	0	1.0723	0	1.53975	0	5.34358	0	0	0	0	0	0	0	0.400808	0	0	0	0	0.00054001	0	0	0	0	0	0	0	0	0	0	0	0	0	0.00106	0	0	0	0	0	0	0	0	0	0	0	0.01555	0.619369	0.03124	0	0
s__Eubacterium_ventriosum	0.57465	0	0	0.10778	0.17203	0.16389	0.37789	1.39976	0	0.532756	0.66081	0.17155	0.00324006	2.32686	0.475047	0.00578024	0.29415	0.03442	0	0.21083	0.00929	0.04574	0.30271	0.0754038	0.065424	0	0	0	0.0665	0.18166	0.92928	0.0087	0.66217	0	0.00392426	0	0.578555	0	0.20749	0.57578	0.01642	0	0	0.27527	0.00097	0.0400713	0	0	0
s__Ruminococcaceae_bacterium_D16	0	0.00426012	0.0438516	0	0	0.00489	0.06216	0	0	0.0699453	0	0	0	0.0117432	0	0	0.03348	0.09536	0	0	0	0	0.00189	0	0	0	0.0210716	0	0	0	0	0	0	0	0	0	0	0	0	0.00548	0.00624	0	0	0.23933	0.0795	0	0	0	0.11311
s__Eubacterium_siraeum	0	0.000780022	0	0	0	0	0.23913	0.544	0	0	0.01755	0.01904	0.00980018	0.92555	0.0386004	0.0149406	0.04479	0	5.12925	0.0054	0.74541	0.05397	0.09597	0	0	0.0984719	0	0	0.13875	0	0.5877	0	1.28184	0.00320033	0.0936817	0	0.216915	0	0	0.00673	0.00037	0	0	0	0.04142	0.6539	0	0.02188	0.01975
s__Streptococcus_salivarius	0.03086	0.68873	0.420655	0.0690822	0.27234	0.11093	0.06812	0.12795	0.160045	0.279291	0.34387	0.17657	0.125142	0.648445	0.066429	0.0679929	1.49879	1.05068	0.282955	0.42735	0.07019	0.10386	0.05317	2.29088	0.6066	0.851637	0.0432134	0.45812	16.9283	0.00056	0.02819	0.49521	0.19695	0.782001	12.39	0.221	0.0639272	0.0649089	1.24355	0.4369	0.02977	20.9651	0.04016	0.51028	14.847	0.0451614	1.09084	0.00479	0.41996
s__Streptococcus_vestibularis	0	0.0468513	0.224028	0	0.03682	0	0.01746	0	0	0.00638139	0.0506	0.00905	0.0425008	0.044412	0	0	0.01151	0.11591	0.0134903	0.00957	0	0.03819	0	0.274891	0.00901193	0.0210204	0	0.07557	0.6931	0	0	0.01396	0	0	0	0	0	0	0.0449664	0.04236	0	2.68443	0	0.06517	0.09686	0	0.14604	0	0.05169
s__Bacteroides_massiliensis	0.00344	2.33184	0	0	0	0	0	0	0	0	1.01458	7.23682	0.0140603	5.31565	5.14818	0.0126305	0.00401	0.22174	2.30735	1.41501	0	3.71628	0.51461	0.398655	0	2.13475	0	0	3.42862	0	0	1.43247	0.30082	0	0.443391	0	0.00858097	0	0	0.00699	0	1.67841	0	1.01167	0	0	0.02021	0.11443	0
s__Leuconostoc_unclassified	0	0.00813023	0	0	0	0	0	0	0	0	0	0	0	0	0	0	0.00461	0	0	0	0	0	0	0	0	0	0	0	0	0	0	0	0	0	0	0	0	0	0	0	0	0	0	0	0	0	0	0	0
s__Erysipelotrichaceae_bacterium_21_3	0	0	0.00448016	0	0	0	0	0.00547041	0.00561017	0.00282062	0.00343	0	0.00387007	0	0	0	0.00321	0	0	0	0	0	0	0	0	0	0.000880068	0	0	0	0.00281	0	0.00023	0.00906094	0.00372404	0.04131	0	0	0	0.00177	0	0	0	0.08599	0.00274	0.0065102	0	0	0.00817001
s__Bacteroides_caccae	0.15107	0.560926	0	0	6.35873	0	2.35038	0.433932	0.0064702	0.772739	0.95371	1.20469	0.0055301	0.654207	0.468995	0.00387016	0.00258	0.22186	0	1.4906	0.13252	0.1671	0.56732	0.475982	0	0	0	0	0	0.18911	1.54476	0.95737	0.08962	1.43721	0.462972	0	0.574885	0.618813	0.643832	2.94819	3.9632	1.1628	0.18743	0	0.5957	5.29775	2.42504	0.39304	1.71251
s__Anaerofustis_stercorihominis	0	0	0	0	0	0	0	0	0	0	0	0	0	0	0	0	0	0.00209	0.0050701	0	0	0	0	0	0	0	0	0.00711	0	0.01533	0	0	0	0	0	0	0	0	0	0	0	0	0.03576	0	0	0	0	0	0
s__Lactobacillus_sakei	0	0	0.0744126	0	0	0	0.16662	0.0206115	0	0.0109424	0	0	0.00267005	0	0	0	0	0	0.0054001	0	0.03272	0.01317	0	0	0	0	0	0	0	0	0	0	0	0	0	0	0	0	0	0	0	0	0	0	0	0	0.01454	0	0
s__Phascolarctobacterium_succinatutens	0	0.462703	0	0	0	0	0.00203	0	0	0	0	0	0	0	0	0	0	0.30336	0	0	0	2.02184	6.8812	0	10.4782	0	0	0	0	0	0	0	0.24025	0	3.22744	0	0	18.5932	0	0	2.94961	1.20386	0	1.13099	0	0.170815	0.05014	0	0.5792
s__Bacteroides_coprocola	0	0	0	0	0	0	0	0	0	0	0	0	0	0	0	0	0	0	0	0	0	2.65923	0.25972	0.00357587	0	0.149863	0	0	3.49386	0	1.70364	0	0	0	0	0	0	0	0	0	0.0927201	0	0	0	0	0.097233	0	0	0
s__Pseudomonas_aeruginosa	0	0	0	0	0	0	0	0	0	0	0	0	0	0	0	0	0	0	0	0	0	0	0	0	0	0	0	0	0	0	0	0	0	0	0	0	0	0	0	0	0.933741	0	0.01647	0	0	0.128714	0	0.45543	0.01777
s__Coprococcus_comes	1.14344	1.12125	0	0.662169	1.11396	0	0	1.68056	0.294339	0.678688	0.33383	1.29434	1.10801	0.805478	0.95256	1.21013	2.48211	1.07088	0.367247	0.16521	0.30909	0.26753	2.40988	1.30482	1.27683	2.94957	0	0	0.35957	0	1.9981	0.57035	0.17929	0	7.49029	0	1.44572	0.495152	1.09813	1.01055	0.14577	0.253163	0.05455	0.51305	0.34814	0.30628	0.16959	0	0
s__Parabacteroides_goldsteinii	0	0	0	0	0	0	0.02335	0	0	0	0.00389	0.00061	0.00247004	0	0	3.98194	0.00053	0.03189	0.0269905	0.11707	0.0203	0.03222	0.94774	0.0273149	0	0	0	0	0	0	0	0.04888	0.0024	0	0	0	0	0	0	0	0.40399	0.0444693	0.05425	0.16656	0.79609	1.17921	0.17948	0.18793	3.90233
s__Parabacteroides_merdae	0.38135	0	0	4.30157	2.26555	0	1.56198	0	0	0	1.42437	0.7577	0.978288	0.0059016	0.18896	0.0115005	1.24328	0.01832	0.463439	0	0	1.32871	1.15487	1.44567	0.0536115	0.551591	0	0	0.25862	0	2.28584	3.30236	0.05199	0.873001	0.105254	0.46438	0.227786	0.393849	2.14652	1.51115	0.970621	1.06654	0.06898	2.26923	1.48949	0	0.0945499	0.29513	1.51536
s__Bacteroides_fragilis	0.02375	0	0	0.502575	0	0.09779	0.01244	0.224617	0.238757	0.428654	0	0	0.0983418	0	0	0	0.54022	0	0	0	0	0.30689	0	0	0.0075016	0	0.287242	0	0	0.03093	0.16975	0	0	0.111492	0	0.35736	0	0	0.135679	0.29656	0	0	0	0.05929	0.02294	0.343471	0.19913	0.10744	2.80005
s__Prevotella_bivia	0	0	0	0	0.00291	0	0	0.00438033	0	0.00267058	0	0	0	0	0	0	0.01348	0	0	0	0	0	0	0	0	0	0	0	0	0	0	0	0	0	0	0.00052	0	0	0	0	0	0	0	0	0	0	0.05255	0	0
s__Bacteroides_finegoldii	0	0	0	0	0	0	0	0	0	0	0	0	0	0	0	0	0	0.01163	0	0	0	0	0	0	0	0.0301306	1.31699	0	0.90408	0	0	1.44748	0	0.537136	0.0261384	0	0	0.12294	0	0	0	0.00540113	0	0	0	0	0	0	0
s__Lactobacillus_mucosae	0	0	0	0	0	0	0	0	0	0	0.00414	0.00062	0.00404007	0	0.0016774	0	0	0	0	0	0	0	0	0	0	0	0	0	0	0	0	0	0	0	0	0	0	0	0	0.0007	0	0	0	0	0	0.0932729	0.83206	0	0
s__Marvinbryantia_formatexigens	0	0	0	0	0	0	0	0	0	0	0	0	0	0	0	0	0	0	0	0	0	0	0	0	0	0	0.000850066	0	0	0	0	0	0	0	0	0	0	0	0	0	0	0	0.11151	0	0	0	0	0	0
s__Bacteroides_uniformis	1.137	3.12548	1.34995	14.6742	8.63511	5.51079	4.64777	1.66053	16.3885	1.49196	0.61152	1.51934	7.38249	7.43316	0.418299	0.0337714	4.12212	4.58572	0.845006	2.87882	0.07611	0.62753	4.82494	1.21379	0.101492	0.0587411	0	0	1.89045	1.58645	3.64472	0.43614	0.43569	11.5968	5.85302	1.12909	2.98744	0.278008	2.66597	3.39664	4.92519	11.4188	0.06803	0.23872	0.18729	1.24783	0.58301	0.25339	3.02764
s__Raoultella_ornithinolytica	0	0	0	0	0	0	0	0	0	0	0	0	0	0	0	0	0	0	0.0174503	0	0	0	0	0	0.0289262	0	0	0	0	0	0	0	0.00977	0	0	0	0	0	0	0	0	0	0	0	0	0	0	0	0
s__Prevotella_stercorea	0	0	0	0	0	0	0	0	0	0	0	0	0	0	0	0	0	0	0	0	0	0	0	0.059668	0.0270558	0.726134	0	0	0	0	0	0	0	0	0.212831	0	0.0260329	0.184564	0	0	0	0	0	0	0	0	0	0	0
s__Coprococcus_catus	0.2676	0.924896	0	0.02149	0.14504	0.13243	0	0.0477636	0.313309	0.161595	0.27438	0.09363	0	0.160223	0.210938	0.0191208	0	1.24013	0.0198004	0.42383	0.33242	0.27626	0.07121	0.646522	0.349405	0.148303	0	0	0.28259	0	0.16773	0.0796	0.23149	0	0.539866	0	0	0.388292	0.0514474	0.08932	0.15784	0.354124	0	0	0	0	0.03124	0.09511	0
s__Alistipes_indistinctus	0.00218	0.0422812	0	0	0	0	0.05954	0.40868	0	0.0127228	0	0.014	0.0283705	0.0214358	0	0	0	1.78286	0	0.08921	0.01135	0.00269	0.70145	0.112875	0	0	0	0	0.0349	0	0.01412	0.20403	0.0044	0.0136914	0	0	0	0	0	0.02521	0.11479	0.521759	0.0856	0.20912	0.39645	0.6559	0.25497	0.22109	0.20352
s__Clostridium_clostridioforme	0	0	0.0177006	0	0	0.00054	0	0	0	0	0	0	0.00329006	0	0	0	0	0.09146	0	0	0	0	0.00361	0	0	0	0.12481	0.07145	0	0.06963	0	0	0	0.318653	0	0.3913	0	0	0	0	0	0	0	0.19952	0	0	0	0.00251	0.10584
s__Bilophila_wadsworthia	0	0	0.0243309	0.00268125	0.07488	0.06123	0.40042	0.00856064	0	0.082228	0.00326	0.01542	0.0345506	0.018345	0.0021018	0	0.00904	0.00746	0	0	0	0.02006	0	0.0635944	0	0	0.0117409	0	0.00255	0	0.03141	0.01871	0	0.0272328	0.0113123	0	0.000920104	0.0695546	0.0194028	0.26161	0.13496	0	0.00922	0.02014	0.02461	0.0289509	0.00221	0.06285	0.49492
s__Escherichia_coli	0.08208	0.0576616	0.0349312	0.0180384	0	0	0.02865	0.471375	0.00425013	8.64785	0.21396	0.41837	0.0120902	0.0390206	0.0027384	0.024121	0.02598	2.27941	0.265135	0.4614	0.11579	0.37114	0.0537	0.281643	4.32175	0.00253005	0.104918	0.12235	0.07968	29.8823	0.00642	0.02544	1.60758	0.0131514	0	0	1.50087	0.00525639	0.428671	3.87221	1.86445	0	47.6579	0.95691	0.82807	6.7857	5.39889	35.2101	0.54742
s__Streptococcus_gordonii	0	0	0.00425015	0	0	0	0	0	0.000560017	0	0	0	0	0.00179048	0	0	0.02783	0	0.101662	0	0.05539	0	0	0.00485798	0.0158434	0.0419608	0	0.00985999	0.02368	0	0	0	0.00995	0.00420044	0	0.00972	0	0	0	0.03405	0	0	0	0.02164	0.09331	0.0119404	0	0	0
s__Subdoligranulum_unclassified	8.09854	5.11263	0.208487	1.67738	0.96634	4.3897	6.24094	8.93435	3.44225	1.38359	5.07807	0.78465	8.04365	10.0547	0.536768	1.79051	7.68943	7.19817	4.99398	1.14245	3.7902	3.35867	3.18482	6.32124	4.98953	3.08754	4.89735	0.79135	4.62647	1.37355	5.98732	8.92241	4.12898	6.54818	1.35231	0.03323	11.5009	4.60214	3.67507	3.74053	4.51068	4.19159	4.81126	19.859	3.98312	19.3141	11.8454	11.5744	15.2997
s__Pseudomonas_unclassified	0	0	0	0	0	0	0	0	0	0	0	0	0	0	0	0	0	0	0	0	0	0	0	0	0	0	0	0	0	0	0	0	0	0	0	0	0	0	0	0	0	0	0	0.02347	0	0	0	0	0
s__Lactobacillus_amylovorus	0	0	0	0	0	0	0	0	0	0	0	0	0	0	0	0	0	0	0	0	0	0	0	0	0	0	0	0	0	0	0	0	0	0	0	0	0	0	0	0	0	0	0	0	0	0	0.10955	0	0
s__Dorea_formicigenerans	0.06246	0.0960427	0	0.060058	0.07765	0.09051	0.67152	1.20657	0.239537	0.0874991	0.15934	0.4614	0.342856	0.10942	0.26223	0.0856336	1.02179	0	0.0654513	0.09328	0.45812	0.39037	0.03309	0.244231	0.324299	1.26344	0	0.41847	0.05264	0	0.11986	0.01965	0.09251	0.225623	0.0765231	0	0.388804	0.923934	0.0270439	0.15068	0.12404	0.509977	0.05655	0.10785	0.00429	0.033501	0.0973399	0.13288	0
s__Leuconostoc_gelidum	0	0.0216506	0	0	0	0	0	0	0	0	0	0	0	0	0.00532524	0	0	0	0	0	0	0	0	0	0	0	0	0	0	0	0	0	0	0	0	0	0	0	0	0	0	0	0	0	0	0	0	0	0
s__Alistipes_senegalensis	0.02284	0.0210006	0	0	0.00688	0.01637	0.0978999	0.00743055	0	0	0	0.00141	0.0370007	0.103228	0	0	0	0	0.0280805	0.05867	0.00554	0.03612	0.18222	0.217788	0	0.0372907	0	0	0.00054	0.0063	0.08734	0.14883	0.06221	0.0129713	0.0226846	0	0.0162318	0.00379461	0.0805915	0.06593	0.0627901	0.0213745	0.03896	0.0331	0.06296	0.0420813	0.01345	0.14216	0.1126
s__Megasphaera_elsdenii	0	0	0	0	0	0	0	0	0	0	0	0	0	0	0	0	0	0	0	0	0	0	0.36286	0	0	0.275505	0	0	0	0	0	0	0	0	0.161355	0	0	0	0	0	0	0	0	0	0	0	0	0	0
s__Coriobacteriaceae_bacterium_phI	0	0	0	0	0	0	0.384	0	0	0	0	0	0	0.150191	0	0.46566	3.23671	0	0	0	0	0	0	0	0	0	0	0	0.10905	0	0.07784	0	0	0	0	0	0.0140116	0	0	0.03989	0	0	0	0	0	0	0	0	0
s__Klebsiella_pneumoniae	0	0	0.617082	0.00842393	0	0	0	0	0	0	0	0	0	0	0	0	0	0	0.140213	0	0	0.01044	0	0	0.0486704	0	0	0.04823	0	0	0.62934	0	0	0	0	0	0	0	0	0	0	0	0	0	4.53295	1.1852	0.1014	0	0
s__Bacteroides_vulgatus	0.02206	0.521775	0.0057202	9.81053	20.5191	0.23038	4.971	2.03784	0.0294809	2.36709	1.37621	4.03891	6.18092	1.85262	1.74337	19.7944	0.9647	0.17829	1.12335	1.81012	0.10464	0.53634	0.30254	0.757484	0.176618	0.0931418	5.83812	16.1655	2.18092	1.62356	2.44681	2.30139	0.36166	2.13253	0.124315	0.95191	0.269781	1.06422	1.26642	1.87209	7.67918	1.32076	0.03247	2.63548	0.32069	5.78995	0.68169	0.66241	2.71931
s__Alistipes_onderdonkii	0.15691	1.88882	0	0.27926	0.83921	0	2.15784	0.53147	0	0.645691	0.02409	0.39228	4.89538	0.51768	0.101402	0.0115705	0.01295	2.48736	0.597082	0.00047	0.26134	0.09622	3.01035	0.369597	0.00555119	0.109222	10.2666	0	0.5951	0.09186	1.19973	0.4489	0.01578	3.63896	0.0404839	0	0.0170919	0.0748711	0.146401	2.60761	6.15555	0.0692645	6.30567	1.77331	0.85424	0.271118	0.0951999	0.35894	0.856691
s__Dorea_unclassified	0	0	0	0	0	0.45548	0	0	0	0	0	0	0	0	0	0.259461	0	0	0	0	0	0	0	0	0	0	0	0	0	0	0	0	0	0	0	0	0	0	0	0	0	0	0	0	0	0	0	0	0.0826501
s__Anaerotruncus_unclassified	0	0.00101003	0	0	0	0	0	0	0	0	0	0	0.0234904	0	0	0	0.00594	0.00171	0	0	0.00359	0	0	0	0	0	0.0307224	0.02196	0	0	0	0	0	0	0	0	0	0	0.0150822	0	0	0	0	0.01548	0.02542	0.0176406	0	0.02172	0.01317
s__Eubacterium_biforme	0	0	0	0	0	0	0.004	0	0.00200006	0	0.23794	1.47436	0	0	0	0	0	8.77234	0.785715	0	0	0.44125	0.91567	1.09157	0.331131	5.7669	0	0	0	0	0	0	0	0	1.85657	0	0	0.314152	2.05372	0	2.91893	2.61979	0	0	0	0.991881	0.07357	1.57215	0.00042
s__Synergistes_sp_3_1_syn1	0	0	0	0	0	0	0	0	0	0	0	0	0	0	0	0	0	0	0	0	0	0	0	0	0	0	0	0	0	0	0	0	0	0	0	0	0	0	0	0	0	0	0	0	0.5399	0.462344	3.50808	0	0
s__Leuconostoc_carnosum	0.01663	0.0130404	0	0	0	0	0	0	0	0	0	0	0	0	0	0	0	0.00174	0	0	0	0	0	0	0	0	0	0	0	0	0	0	0	0	0	0	0	0	0	0	0	0	0	0	0	0	0.00845999	0	0
s__Enterococcus_avium	0	0	0	0	0	0	0	0	0	0	0	0	0	0	0	0	0	0	0	0	0	0	0	0	0	0	0	0	0	0	0	0	0	0	0	0.02205	0	0	0	0	0	0	0	0	0	0	0.45535	0	0
s__Barnesiella_intestinihominis	0.7591	2.87441	0	0.981698	0	0.83911	4.72544	0	1.44817	1.08424	8.2964	0.54711	1.39628	0.635472	0.0966929	9.45448	0.00493	0.05288	2.20572	2.09905	0.00063	2.06157	1.61825	0.154013	0.0341573	0	0	0	0.10833	1.11133	2.06796	0.80498	0.20612	5.14945	0.0295621	0	0.0764787	0.00911108	0	0.01102	4.98812	2.38829	1.60643	0	0.20387	0.169735	0.16241	3.67778	3.56809
s__Lachnospiraceae_bacterium_3_1_46FAA	0.00939	0.0831424	0	0.0627593	0.02135	0	0.05226	0.0530139	0	0.00753165	0.06855	0.12385	0.321476	0.0191252	0.00383983	0	0.0116	0.13262	0.000870017	0.14105	0	0.11402	0.73481	0.221564	0.946292	0.105272	0	0	0.11779	0	0	0.14114	0.05332	0	0.0242063	0	0.233276	0	0.214001	0	0.43909	0	0.18273	0.01184	0.04267	0.0274509	0.01055	0.07351	0
s__Streptococcus_parasanguinis	0	0.152434	0.243009	0.0276929	0.21746	0.08136	0.0995799	0.00822061	0.0860126	0.130338	0.3215	0.01419	0.134462	0.132556	0.0128432	0.0442019	0.20521	0.36776	0.142273	0.0564	0.09738	0.01295	0.01195	0.137496	0.209315	0.146493	0	0.1436	2.77326	0	0.00482	0.03083	0.08815	0.0667669	4.06268	0.0698	0.0125814	0.000650791	0.401597	0.03472	0.34438	4.21003	0	0.26587	0.81442	0	0.00958999	0.01515	0.58523
s__Erysipelotrichaceae_bacterium_6_1_45	0	0	0.000770027	0.00327153	0	0	0	0.0027102	0.00216007	0	0	0.00334	0.0263605	0	0.000869014	0.00179008	0.00827	0.00692	0.0251205	0	0.00494	0.00101	0	0.00203334	0	0	0.012681	0	0	0.00083	0	0	0.00023	0	0	0	0	0	0.0154422	0.00291	0	0.00137029	0.02434	0.05148	0.01476	0.0535317	0.944789	0.00127	0.00634001
s__Dialister_succinatiphilus	0.002	0.00268008	0	0	0	0	0	0.000250019	0	0	0	0.85867	0.000510009	0	0	0	0	0	2.69225	12.5535	0.0157	0	0.28463	0.0163669	0	12.4979	0.00492038	0.00674	0	0	0	0.12901	0	0	0	0	0	0	0	0	0	0	0.00297	0	0	0	0	0	0.00383
s__Burkholderiales_bacterium_1_1_47	0	0.00900026	0	0.201004	0.0003	0	0	0	0	0.127018	0.02049	0.00826	0	0.0181949	0	0.0177907	0.00898	0	0.0114602	0	0	0.00414	0.04467	0	0	0	0	0	0.01196	0.0107	0.00304	0	0	0	0	0	0	0	0.00661095	0	0	0	0	0.01882	0.00109	0	0	0	0
s__Haemophilus_pittmaniae	0	0	0	0	0	0	0	0	0	0	0	0	0	0.00975264	0.0166325	0	0	0	0	0	0	0	0	0	0.00864185	0	0	0	0	0	0	0	0	0	0	0	0	0	0	0	0	0	0	0	0	0	0	0	0
s__Actinomyces_oris	0	0	0	0	0	0	0	0	0	0	0	0	0	0	0	0	0	0	0	0	0.00288	0	0	0	0	0	0	0	0	0	0	0	0	0	0	0.0038	0	0	0	0	0	0	0	0	0	0	0	0	0
s__Anaerotruncus_colihominis	0.00044	0.0188005	0	0	0.00353	0.00057	0	0.00780058	0	0.0152333	0.0038	0.00997	0.0247905	0	0	0.0109505	0.00262	0.00537	0	0	0.00707	0	0.11859	0.0379724	0	0.00881017	0.0834365	0.02987	0	0.0233	0.00231	0	0	0	0	0	0	0.0126854	0.0571982	0.11418	0.0743101	0	0	0.08483	0	0	0	0	0.03125
s__Gemella_morbillorum	0	0	0	0	0	0	0	0	0	0	0	0	0	0	0	0	0	0	0	0	0	0	0	0	0.0136229	0	0	0	0	0	0	0	0	0.009621	0	0	0	0	0	0	0	0	0	0	0	0	0	0	0
s__Lachnospiraceae_bacterium_5_1_57FAA	0	0	0	0	0	0	0	0	0.0064802	0.00216047	0	0	0	0	0.00282935	0	0	0	0.0262905	0	0	0	0	0	0	0	0	0.0849699	0	0.21231	0	0	0	0.0344136	0	0	0	0	0	0	0	0	0	0	0.0216	0	0	0	0.00256
s__Enterococcus_raffinosus	0	0	0	0	0	0	0	0	0	0	0	0	0	0	0	0	0	0	0	0	0	0	0	0	0	0	0	0	0	0	0	0	0	0	0	0	0	0	0	0	0	0	0	0	0.00103	0	0	0	0
s__Dialister_invisus	1.24541	0.00593017	0	10.0439	1.97922	14.8938	1.37191	3.84043	0.0100903	2.21849	0.00065	0	0.000310006	0	0	0	1.09379	0	0.000360007	0	24.1728	0	0	0.0209143	0	0.000910018	7.66208	0.00316	4.76931	6.55824	3.25414	0.02809	0	0	0	0	0	0.00826005	0	4.36908	0	0	0	0.0139	0	0	0	0	0.01132
s__Veillonella_atypica	0	0	0.0398514	0	0.03745	0	0	0	0	0.0159935	0	0	0	0	0	0	0	0	0.274655	0	0.00126	0	0	0	0.00509109	0	0	0.04776	0.16542	0	0	0.1642	0.08402	0.117212	0	0.33832	0	0	0	0.04947	0	0.203683	0	0	0	0	0	0	0
s__Sutterella_wadsworthensis	0.0063	0	0	0	2.28881	0.19406	1.23229	0	0.253958	0	0	1.62565	1.55978	0	0.0524339	0	0	0.04123	0.0692513	0.19111	0	1.44823	0	0	0	0	0	0	0	0	1.03106	0.20154	0	0.977631	0.00627681	0.07565	0	0	0	0	1.01254	0.00501105	0	0	0	0.0158905	0.0983099	0.03272	0.844111
s__Lactobacillus_gasseri	0	0	0	0	0	0	0	0	0	0	0	0	0	0	0	0	0	0	0.555401	0	0.01159	0	0	0.0245303	0	0	0	0.14923	0.09056	0	0	0	0	0	0	0.27367	0.385084	0	0	0.02421	0	0.0546914	0	0.02935	0	0.000940029	0.02077	0.04562	0.16253
s__Rothia_dentocariosa	0	0	0	0	0	0	0	0	0	0	0	0	0	0	0	0	0.0009	0	0	0	0	0	0	0	0	0	0	0	0	0	0	0	0	0	0	0.00836	0	0	0.00318045	0.00027	0	0	0	0	0.0005	0	0	0	0
s__Actinomyces_graevenitzii	0	0	0	0.00138064	0	0	0	0	0	0.00373082	0	0	0.00649012	0	0	0	0	0	0	0	0	0	0	0	0	0	0	0	0.00457	0.02508	0	0	0	0.00220023	0	0.01802	0	0	0	0	0	0	0	0.0011	0	0	0	0	0
s__Lachnospiraceae_bacterium_2_1_58FAA	0	0	1.76572	0.0708431	0.01536	0.00195	0	0.0148311	0	0	0	0	0	0	0.0557685	0.0752232	0	0.01466	0.051271	0	0	0	0	0	0	0	0	0	0	0	0	0	0	0	0	0.06966	0.0578766	0	0	0	0	0	0	0	0.00085	0	0	0	0
s__Bacteroides_plebeius	0	0	0	0	0	5.28628	0	0	0	0	0.028	10.7579	0.0139003	0.0077621	6.77252	0.0113805	0.00881	0	0.00830016	0	0	0	0	0.374876	0	1.19112	0	0	4.41744	0	0.18299	0.00315	0	1.68851	0	0	0.0601168	0	0	0.0087	0	0	0	0	0	0	0	0.0248	0
s__Porphyromonas_asaccharolytica	0	0	0	0	0	0	0	0.0170013	0	0	0	0	0	0	0	0	0	0	0	0	0	0	0.0024	0.000651069	0	0	0	0	0	0	0	0	0	0	0	0	0	0	0	0	0	0.00414087	0	0	0.02096	0.000460014	0.00162	0.20831	0
s__Clostridium_ramosum	0	0	0.00963034	0	0	0	0	0	0.0066202	0	0	0	0	0	0	0	0	0.65288	0	0	0	0	0	0	0	0	0.025712	0.0960299	0	0.02478	0	0	0	0.143445	0	0	0	0.0583209	0	0	0	0.00905189	0	0	0.00758	0	0	0	0
s__Blautia_hydrogenotrophica	0.01198	0	0.029311	0.0025712	0	0	0	0.0881666	0	0	0	0.01321	0.0349606	0	0	0	0	0	0.00363007	0	0	0	0	0	0	0	0	0	0	0	0	0	0	0	0	0	0	0.0176615	0.0152222	0	0	0	0	0.08324	0.00677	0.0033501	0	0	0
s__Lactobacillus_rhamnosus	0	0	0	0	0	0	0	0	0	0	0	0	0	0	0	0	0	0	0.0857117	0	0.00045	0	0	0	0	0	0	0	0	0	0	0	0	0	0	0.00021	0	0	0	0	0	0	0	0.01425	0	0	0	0	0
s__Erysipelotrichaceae_bacterium_5_2_54FAA	0	0	0	0	0	0	0	0	0	0	0	0	0.0201304	0	0	0.00137006	0	0	0	0	0	0	0	0	0	0	0	0	0	0	0	0	0	0	0	0	0	0	0	0	0	0	0	0	0	0	0	0	0
s__Parvimonas_micra	0	0	0	0	0	0	0	0	0	0	0	0	0	0	0	0	0	0	0	0	0	0	0	0	0	0	0	0	0	0	0	0	0	0	0	0	0	0	0	0	0	0	0	0	0	0.0204806	0.01111	0.09186	0
s__Leuconostoc_mesenteroides	0.01542	0.0208206	0	0	0	0	0	0.0191614	0	0.120996	0	0	0	0	0	0	0	0	0	0	0.00529	0	0	0.04264	0.0343173	0.00108002	0	0	0	0.00152	0	0	0	0	0	0	0	0	0	0	0	0	0.0161	0	0	0	0	0	0
s__Paraprevotella_xylaniphila	0	0	0	0	0.05812	0	0	0	0	0	0.01614	0.04429	0	0	0	0	0	0	0.0215504	0	0	0	0	0.0299592	0	0.00179003	0	0	0	0	0	0.00726	0	0.0363138	0	0	0.147577	1.43424	0.426951	0	0.04205	0.00183038	0	0	0	0.0123804	0	0	0
s__Bacteroides_cellulosilyticus	0	0.181455	0	0	1.14079	0	1.42344	0.0593644	0	0	6.14833	0.00634	0.0116702	0.0241665	0.327345	15.8813	0.87437	0.2307	0.125392	0	0.10196	0.03063	0.07396	0.00236388	0.00726155	0	0	0	0.32198	0.00174	1.95924	0.7875	0.22461	0	0	0	0	0	0	4.95709	0.03712	0.0402684	0.76532	0	0.18114	0.0064302	0.00167	1.34674	4.0981
s__Bacteroides_xylanisolvens	0.02194	0.119523	0.469747	0.622521	0	0.12834	0.00762	0.00122009	0	0.0379583	0.74799	0.0024	0.00363007	0.585618	0.132373	0.00181008	0.00557	0	0.0481909	1.32964	0.04013	0.00734	0.04081	0.0859712	0.00680145	0.00733014	0	0.959139	0.0038	0	0.15608	0.54232	0.00441	0.152886	0.0223643	0.00052	0.0221425	0.258484	0.227313	0.35939	0.00038	0.0676842	0.11657	0.02714	0	0.032921	0	0.00852	0.02372
s__Eubacterium_limosum	0	0	0	0	0	0	0	0.00383028	0	0	0	0	0	0	0	0	0.00869	0.01553	0	0	0	0	0.00206	0	0	0	0	0	0	0	0	0	0	0	0	0	0.00752085	0	0	0	0	0	0	0	0.06676	0.0208106	0	0	0
s__Bacteroides_dorei	0.65399	0.308649	4.97054	0.000610285	0.00261	0.23001	2.06863	0	11.0081	1.15439	0.97773	0.15111	0.626671	0.626109	1.41823	0.0171607	1.33142	0.00059	0.558551	0.90814	0.04991	0.0777	0.08238	0	0.0104622	0	0	0	0.12497	0.04366	2.40974	0.67607	0.0422	0.167387	0.135237	0	0.0274031	2.8112	0.00416059	1.63841	5.88788	0	0.38459	0	0.00288	0.0094903	0	0.16229	0
s__Acidaminococcus_sp_BV3L6	0	0	0	0.466058	0	7.62255	0	0	0	0	0	0	0	0	0	0	0	0	0	0	0	0	0	0	0	0	0	0	0	0	0	0	0	0	0	0	0	0	0	0	0	0	0	0	0	0	0.24002	0	0
s__Clostridium_leptum	0.0043	0.0558116	0	0.00844394	0.57761	0.03103	0	0.0117709	0	0.00343075	0.0004	0.00569	0.133122	0.108779	0	0.00337014	0.03984	0.00745	0	0	0.02054	0	0	0	0.00711152	0.00360007	0.0240019	0.01794	0.00257	0	0.01359	0	0	0	0	0	0.0114613	0	0.0361452	0.00794	0	0	0	0	0.02806	0	0.62491	0	0.17807
s__Granulicatella_unclassified	0.00902	0.00477014	0.0320911	0.00158074	0	0	0	0.0013001	0.00964029	0.0163736	0	0	0	0.0293179	0.0118428	0.00503021	0.01425	0.0022	0	0	0	0	0	0	0.0137229	0.00447009	0	0.01671	0.01225	0	0	0	0	0.0174218	0.00215234	0.00566	0	0	0	0	0.01244	0.0392382	0	0	0	0	0	0	0
s__Roseburia_hominis	3.02044	0.0554316	0	0.00872407	0.06678	0	0.0106	1.18161	0.0793724	0	0.19969	0.15559	2.85969	0.010923	0.0428242	0	0	0.14452	0.848106	0.49378	0.39096	0.36241	0.09558	0.443839	0.0925598	0.0291506	0	0.03367	1.7754	0	0	0.33377	0.01792	0	0.169914	0	0.0186221	0.129257	0.077041	0.46575	0.01218	0.582392	0.00038	0.00408	0	0.0755924	0	0.10448	0
s__Desulfovibrio_piger	0	0	0	0	0	0	0	0	0	0	0	0	0	0.0919549	0	0	0	0.15761	0	0	0	0	0	0	0.165655	0	0	0	0	0	0	0.10342	0.03261	0	0	0	0.0233126	0.351097	0.0306844	0	0.1076	0	0	0	0	0.356661	0.10885	0.14708	0.0898601
s__Bacteroides_eggerthii	0	0	7.51481	0	0	0	0.00509	0	0	0	5.57083	0.00101	0.000430008	0	0.000394088	0.00316013	1.70613	0.07831	0	0	0.01794	0.42471	0.25479	0.144918	0	0.330686	0	0	0	1.75998	0	0	0	0.86594	0	0	0	0.0361239	0.167234	0.00126	2.27189	0.0545714	0.01634	3.39619	0	0.00338011	0	0	0
s__Enterococcus_faecium	0.05705	0.244017	0.0627822	0	0	0	0.75449	0.00080006	0	0	0.00358	0	0	0.416213	0	0	0	0.01222	0.110432	0	0	0	0	0.13397	0	0.0264705	0	0.21204	0.50464	0	0	0	0.00375	0.00885092	0.747451	0	0	0	0.0734905	0	0	1.73842	0.01581	0	0.0927	0	0.71949	0.49677	0
s__Streptococcus_intermedius	0	0.000400011	0	0	0	0	0	0	0	0	0	0	0	0	0	0	0	0	0	0	0	0	0	0	0	0	0	0	0	0	0	0	0	0	0	0	0	0	0	0	0	0	0	0.00708	0	0	0	0	0
s__Turicibacter_unclassified	0	0.0839724	0	0.0284833	0	0	0	0.000860064	0	0	0	0	0	0.00568154	0	0	0	0	0	0	0.14747	0.02032	0	0	0	0	0	0	0	0	0.07989	0	0.00911	0	0	0	0.228346	0	0	0.12038	0	0	0	0.06352	0	0	0	0.00179	0
s__Escherichia_unclassified	0.07042	0.00560016	0.250719	0.0114153	0	0	0.0868199	0	0.00950029	0.107864	0.06411	0.07564	0	0.0556651	0.0286471	0.0291712	0.01193	0.41188	0.142203	0.09249	0.05417	0.14505	0	0	0.460708	0.0178103	0	0.0533	0.04146	4.21705	0	0.09569	0.17393	0.0138714	0	0	0.184121	0.00307374	0.042006	0.9044	0	0.0181238	3.79361	0	0.3303	0	0.21485	3.81498	0.04819
s__Holdemania_filiformis	0.00389	0.00681019	0	0.00426199	0	0.09748	0	0.00182014	0	0.0165736	0.00432	0	0.0263205	0	0	0.0282112	0.00094	0.02528	0	0.01788	0	0.01928	0.04221	0	0.0337772	0.0393008	0	0.0850499	0	0.02171	0.02265	0	0	0	0	0	0.0171819	0	0.0202629	0.00409	0.01898	0.00796166	0	0	0.01155	0	0	0	0.00932001
s__Parvimonas_unclassified	0.00383	0	0	0	0	0	0.00825	0	0	0	0	0	0	0	0	0	0	0	0	0	0	0	0	0	0	0	0	0	0	0	0	0	0	0	0	0	0	0	0	0	0	0	0	0	0	0.0490015	0.04459	0.14193	0
s__Lactobacillus_sanfranciscensis	0	0	0	0	0.01223	0	0	0	0	0	0	0	0	0	0	0	0.79552	0	0	0	0	0	0	0	0	0	0	0	0	0	0	0	0	0	0	0	0	0	0	0	0	0	0	0	0	0	0	0	0
s__Methanosphaera_stadtmanae	0	0	0	0	0	0	0	0.000220016	0	0	0	0	0	0	0	0	0	0	0	0	1.02202	0	0	0	0	0	0	0	0	0	0	0.00913	0	0	0	0	0	0	0	0	0	0	0.01943	0	0	1.14954	0	0.98319	0
s__Lactobacillus_curvatus	0	0	0.057752	0	0	0	0.00171	0	0	0.00409089	0	0	0	0	0	0	0	0.00484	0	0	0	0	0	0	0	0	0	0	0	0	0	0	0	0	0	0	0	0	0	0	0	0	0	0	0	0	0.00734	0	0
s__Coprococcus_eutactus	0	0	0	0	0	0	0	0	0	0	0	0	0	0	0	1.45769	0	0	0	0	0.00043	0	0	0.0163368	0.070065	0	0	0	8.53441	0	0	0	0	0	0	0	0	0	4.26499	0	0	0	0	0	0	0	0	0.0016	0
s__Roseburia_unclassified	0	0	0	0	0	3.89017	0	0	0	2.63997	0	0	0	0	0	0	0.09053	0	0.843686	0	0	0	0	1.66011	0	0	0	0	0	0.24745	0	0	0	1.35823	0	0.00329	0	0	0.154642	0	0	0	0	0.60651	0.0374	0	0.0937099	0	0
s__Streptococcus_cristatus	0	0	0	0	0	0	0	0	0	0	0	0	0	0	0	0	0	0	0	0	0	0	0	0	0	0	0	0	0	0	0	0	0	0	0	0.00711	0	0	0	0	0	0	0	0	0	0	0	0	0
s__Aeromonas_unclassified	0	0	0	0	0	0	0	0	0	0	0	0	0	0	0.00355689	0	0	0	0	0	0	0	0	0	0	0	0	0	0	0	0	0	0	0	0	0	0	0	0	0	0	0	0	0	0	0	0	0	0
s__Aggregatibacter_aphrophilus	0	0	0	0	0	0	0	0	0	0	0	0	0	0	0.00305165	0	0	0	0	0	0	0	0	0	0	0	0	0	0	0	0	0	0	0	0	0	0	0	0	0	0	0	0	0	0	0	0	0	0
s__Aggregatibacter_unclassified	0	0	0	0	0	0	0	0	0	0	0	0	0	0	0.000586079	0	0	0	0	0	0	0	0	0	0	0	0	0	0	0	0	0	0	0	0	0	0	0	0	0	0	0	0	0	0	0	0	0	0
s__Bacteroides_sp_1_1_6	0	0	0	0	0	0	0.40408	0	0	0	0	0	0	0	0	0	0	0	0	0	0	0	0	0	0	0	0	0	0	0	0	0	0	0	0	0	0	0	0	0	0	0	0	0	0	0	0	0	0
s__Clostridium_sordellii	0	0	0	0	0	0	0	0	0	0	0	0	0	0	0.00980167	0	0	0	0	0	0	0	0	0	0	0	0	0	0	0	0	0	0	0	0	0	0	0	0	0	0	0	0	0	0	0	0	0	0
s__Debaryomyces_hansenii	0	0	0.00187007	0	0	0	0	0	0	0	0	0	0	0	0	0	0	0	0	0	0	0	0	0	0	0	0	0	0	0	0	0	0	0	0	0	0	0	0	0	0	0	0	0	0	0	0	0	0
s__Enterobacteriaceae_bacterium_9_2_54FAA	0	0	0	0	0	0	0	0	0	0	0	0	0	0.0292179	0	0	0	0	0	0	0	0	0	0	0	0	0	0	0	0	0	0	0	0	0	0	0	0	0	0	0	0	0	0	0	0	0	0	0
s__Fusobacterium_nucleatum	0	0	0	0	0	0	0	0.00955071	0	0	0	0	0	0	0	0	0	0	0	0	0	0	0	0	0	0	0	0	0	0	0	0	0	0	0	0	0	0	0	0	0	0	0	0	0	0	0	0	0
s__Haemophilus_haemolyticus	0	0	0	0	0	0	0	0	0	0	0	0	0	0.000340092	0	0	0	0	0	0	0	0	0	0	0	0	0	0	0	0	0	0	0	0	0	0	0	0	0	0	0	0	0	0	0	0	0	0	0
s__Hafnia_alvei	0	0	0	0	0	0	0	0	0	0	0	0	0	0.00532144	0	0	0	0	0	0	0	0	0	0	0	0	0	0	0	0	0	0	0	0	0	0	0	0	0	0	0	0	0	0	0	0	0	0	0
s__Lactobacillus_versmoldensis	0	0	0	0	0	0	0.00407	0	0	0	0	0	0	0	0	0	0	0	0	0	0	0	0	0	0	0	0	0	0	0	0	0	0	0	0	0	0	0	0	0	0	0	0	0	0	0	0	0	0
s__Lactococcus_raffinolactis	0	0	0	0	0.00234	0	0	0	0	0	0	0	0	0	0	0	0	0	0	0	0	0	0	0	0	0	0	0	0	0	0	0	0	0	0	0	0	0	0	0	0	0	0	0	0	0	0	0	0
s__Leuconostoc_citreum	0	0	0	0	0	0	0	0	0	0	0	0	0.0889116	0	0	0	0	0	0	0	0	0	0	0	0	0	0	0	0	0	0	0	0	0	0	0	0	0	0	0	0	0	0	0	0	0	0	0	0
s__Prevotella_buccalis	0	0	0	0	0	0	0	0.0110008	0	0	0	0	0	0	0	0	0	0	0	0	0	0	0	0	0	0	0	0	0	0	0	0	0	0	0	0	0	0	0	0	0	0	0	0	0	0	0	0	0
s__Prevotella_disiens	0	0	0	0	0	0	0	0.0248218	0	0	0	0	0	0	0	0	0	0	0	0	0	0	0	0	0	0	0	0	0	0	0	0	0	0	0	0	0	0	0	0	0	0	0	0	0	0	0	0	0
s__Serratia_marcescens	0	0	0.131015	0	0	0	0	0	0	0	0	0	0	0	0	0	0	0	0	0	0	0	0	0	0	0	0	0	0	0	0	0	0	0	0	0	0	0	0	0	0	0	0	0	0	0	0	0	0
s__Streptococcus_pseudopneumoniae	0	0	0	0	0	0	0	0	0	0	0	0	0	0.00140038	0	0	0	0	0	0	0	0	0	0	0	0	0	0	0	0	0	0	0	0	0	0	0	0	0	0	0	0	0	0	0	0	0	0	0
s__Roseburia_inulinivorans	0.00497	0.782482	0	0.244134	0.41701	1.22876	0.69844	0.0332225	0.176725	2.35206	0.12321	2.47628	3.32418	1.5863	3.33808	0.179628	0.00359	0.60783	0	8.63867	0.01543	2.42091	2.05345	0.0543693	3.49694	0.0546111	18.9933	2.51849	0.01054	0.00151	1.94569	0.02031	0.11032	0.0724875	0.649435	0	1.48259	1.02401	0.102105	1.78891	5.83231	0.0337271	0.04078	0.06261	0.0046	0.0603619	0	0.01178	0.44773
s__Olsenella_unclassified	0	0	0	0	0	0.00647	0	0	0	0	0	0	0	0.00232063	0	0	0	0	0	0	0	0	0	0	0	0	0	0	0	0	0	0	0.00157	0	0	0	0.00506057	0	0	0	0	0	0	0	0	0	0.03408	0.00547	0
s__Megamonas_funiformis	0	0	0	0	0	0	0	0	0	0	0	0.17912	0	0	0	0	0	0	0	0	0	0	0	0	0	0	0	0	0	0	0	0	0	0	0	0	0	0	0	0	0	0	0	0	0	0	0	0	0
s__Bacteroides_nordii	0	0	0	0	0.00048	0	0	0	0	0	0	0	0.0224704	0	0	0	0	0	0	0	0	0.0115	0.01346	0.0059097	0	0	0	0	0.03221	0	0	0.27437	0	0.00824085	0	0	0	0.00986199	0	0	0	0	0	0	0.00575	0.00493015	0	0.01148	0.21293
s__Megasphaera_unclassified	0	0	0	0	4.26599	0	0.906429	0	0	0	0	0	0	0	0	0	0	0	0	0	0	0	0.89797	0	0	0.225054	0	0	0	0	0	0	0	0	0.440929	0.00639	0	0	0	0	0	0	0	0	0	0	0	0	0
s__Clostridiales_bacterium_1_7_47FAA	0	0	0.0158706	0	0	0	0	0	0.000430013	0	0	0	0	0	0	0	0	0.00089	0	0	0	0	0	0	0	0	0.0101608	0.04095	0	0.0054	0	0	0	0.0710674	0	0	0	0	0	0	0.00223	0	0	0.00503	0.00194	0	0.00041	0	0.29602
s__Lachnospiraceae_bacterium_6_1_63FAA	0	0	0.109074	0	0	0	0	0	0	0	0	0	0	0	0	0	0	0	0	0	0	0	0	0	0	0	0	0	0	0.00509	0	0	0	0	0	0	0	0	0	0	0	0	0	0	0	0	0	0	0
s__Enterococcus_gallinarum	0	0	0	0	0	0	0	0	0	0	0	0	0	0	0	0	0	0	0	0	0	0	0	0	0	0	0	0	0	0	0	0	0	0	0	0	0	0	0	0	0	0	0	0	0.00356	0	0	0	0
s__Haemophilus_parainfluenzae	0	0	0.154855	0.0359768	0.04474	0.07122	0	0	0	0.000490107	0.01386	0.03793	0.0798515	1.69956	3.76411	0	0	0	2.32756	0.10796	0.00153	0	0	0.0213451	0.0106623	0	0.330196	0.25802	0	0	0	0.40014	0.4388	0.0231624	0.00653709	0	0	0	0	0.05411	0	0.023745	0	0	0	0	0	0	0
s__Streptococcus_tigurinus	0	0	0	0	0	0	0	0	0	0	0	0	0	0	0	0	0	0	0.000910018	0	0	0	0	0	0	0	0	0	0	0	0	0	0	0	0	0	0	0	0	0	0.000920001	0	0	0	0	0	0	0	0.02317
s__Odoribacter_laneus	0	0	0	0	0.00102	0	0	0	0.00724022	0	0	0	0	0	0	0	0	0	0	0	0	0	0	0	0	0	0	0	0	0	0	0	0	0	0	0	0	0.000450548	0	0	0.00197	0.000640134	0	0	32.4051	0	0	0	0
s__Lactobacillus_plantarum	0	0	0	0	0	0	0	0	0	0	0	0	0	0	0	0	0	0	0	0	0	0	0	0	0	0.00379007	0	0	0.01475	0	0	0	0	0	0	0	0	0	0	0	0	0	0	0	0	0	0	0	0
s__Actinomyces_viscosus	0	0.00286008	0	0	0	0	0	0	0	0	0	0	0	0.0011103	0	0	0	0	0	0	0.02393	0	0	0	0	0.00682013	0	0	0	0	0	0	0.0023	0	0	0.01626	0.0304134	0	0	0.00464	0	0	0	0.00594	0.22953	0	0	0	0.0033
s__Blautia_producta	0	0	0	0	0	0	0	0	0	0	0	0	0	0	0	0	0	0	0	0	0	0	0	0	0	0	0	0.00044	0	0.00176	0	0	0	0	0	0	0	0	0	0	0	0	0	0	0	0	0	0	0
s__Bifidobacterium_catenulatum	0.62945	0.0987128	0	0	0.01791	0	0	0	0.00715022	0	0.07665	0.25932	0.0054801	0.0157743	0.00229379	0.00071003	7.95224	0.00036	0	0	0	0	0	0	0	0	0	0	0	0	0	0.25742	0	0.413583	0	0	0	0	0	0.00059	0	0.71838	0	0	0.07934	0.141644	0.06751	0	1.84395
s__Streptococcus_sobrinus	0	0.070852	0	0	0	0	0	0	0	0	0	0	0	0	0	0	0	0	0	0	0	0	0	0	0	0	0	0	0	0	0	0	0	0	0	0.00657	0	0	0	0	0	0	0	0	0	0	0	0	0
s__Enterococcus_faecalis	0	0	0.0708125	0	0	0	0	0.00157012	0	0	0	0	0	0.0026007	0.00153593	0.00970041	0	0	0.0219004	0.00423	0.22293	0	0	0	0	0	0	0.01422	0.92761	0	0	0	0.09448	0	0.227507	0	0	0	0	0	0	0.0121125	0.54454	0	0.01308	0	1.32229	0	0.00274
s__Eubacterium_dolichum	0	0	0.0653223	0	0	0	0	0	0	0	0	0	0	0	0	0	0	0	0	0	0	0	0	0	0	0	0	0	0	0	0	0	0	0	0	0	0	0	0	0	0	0	0	0	0.00715	0	0	0	0
s__Lactococcus_garvieae	0	0	0	0	0	0	0	0	0	0	0.0017	0	0	0	0	0	3.51841	0	0	0	0.02832	0	0	0	0.18786	0	0	0	0	0	0	0	0.20547	0	0	0	0	0	0	0	0	0	0	0	0	0	0	0	0
s__Coprococcus_sp_ART55_1	0	4.14063	0	0	0	0	13.4718	0	0	0	0	0	0	0.325258	0	0	0	0	0	0	0	1.55084	0	0	0	0	0	0	0	0	3.5348	0	0.15858	0	0	0	5.57178	17.1352	0	8.42421	0	0	0	0.49886	0.37398	0	0	0	0
s__Coprobacillus_sp_29_1	0	0	0	0	0	0	0	0	0	0	0	0	0	0	0	0	0.32843	0	0	0	0	0	0	0	0	0	0	0	0	0	0	0	0	0	0	0	0	0	0	0	0	0	0	0	0	0.288169	0	0	0.29732
s__Enterococcus_malodoratus	0	0	0	0	0	0	0	0	0	0	0	0	0	0	0	0	0	0	0.0301306	0	0	0	0	0	0	0	0	0	0	0	0	0	0.00643	0	0	0	0	0	0	0	0	0	0	0	0	0	0	0	0
s__Eubacterium_sp_3_1_31	0	0	0	0	0	0	0	0	0	0	0	0	0.0789014	0	0	0.0447019	0	0	0	0	0	0	0	0	0	0	0	0.04298	0	0	0	0	0	0	0	0	0	0	0	0	0	0	0	0	0	0	0	0	0
s__Lachnospiraceae_bacterium_9_1_43BFAA	0	0	0	0	0	0	0	0	0	0	0	0	0	0	0	0	0	0.01912	0	0	0.00103	0	0	0	0	0	0	0.0024	0	0.00831	0	0	0	0	0	0	0	0	0	0	0	0	0	0	0	0	0	0	0
s__Morganella_morganii	0	0	0	0	0	0	0	0	0	0	0	0	0	0	0	0	0	0	0	0	0	0	0	0	0	0	0	0	0	0	0	0	0	0	0	0	0	0	0	0	0.39102	0	0	0	0.00801	0	0	0	0
s__Streptococcus_infantis	0.00593	0	0.0217108	0	0	0	0	0	0.0119004	0.0158035	0.02966	0	0.00476009	0	0.0035771	0	0.03459	0.00482	0	0	0.00682	0	0	0	0.018714	0	0.0230718	0.00533	0.02196	0	0.00164	0	0	0.0157716	0.00453492	0	0	0	0	0	0.01949	0.0203743	0	0	0	0	0	0	0
s__Clostridium_methylpentosum	0	0	0	0	0	0	0	0	0	0	0	0	0	0	0	0	0	0.00322	0	0	0	0	0	0	0	0	0	0	0	0	0	0	0	0	0	0	0	0	0	0	0	0	0	0	0	0	0	0	0
s__Flavonifractor_plautii	0.00301	0	0.0180206	0.00906423	0.01824	0.04661	0.00058	0.00736055	0.159265	0.0847185	0.00477	0.00427	0.00473009	0	0.0172489	0.0284912	0.00051	0.01879	0	0	0	0	0	0	0	0.00546011	0.0246519	0.03913	0	0.05755	0.00408	0	0	0.231924	0	0.00677	0.00035004	0.0203548	0	0.0075	0.0049	0	0	0.00831	0	0	0	0	0.00446
s__Parabacteroides_unclassified	0	0.295298	0	0	0	0	0	0	0.0144804	0.417231	0	0	0.853556	0.784172	0	0	0	0.4688	0	0.01632	0	0	0	0	0	0	0	2.7316	0.07094	0	0	0	0	0	0	0	0	1.25832	0	0	2.8128	0	0	0	0	0	0.0970099	0	0
s__Odoribacter_unclassified	0.02883	0	0	0	0	0	0	0	0	0	0	0	0	0	0	0	0	0	0	0	0	0	0	0	0	0	0	0	0	0	0	0	0	0	0.00715777	0	0	0.0268026	0	0	0	0	0	0	0	0	0	0	0
s__Lactobacillus_vaginalis	0	0	0	0	0	0	0	0	0	0	0	0	0	0	0	0	0	0	0.000700014	0	0.03473	0	0	0	0	0	0	0	0	0	0	0	0	0	0	0	0.0339538	0	0.000460066	0	0	0	0	0	0	0	0	0	0.01094
s__Lactobacillus_oris	0	0	0	0	0	0	0	0	0	0	0	0	0	0	0	0	0	0	0	0	0	0	0	0	0	0	0	0	0	0	0	0	0	0	0	0	0.00702079	0	0	0	0	0	0	0	0	0	0	0	0.00458
s__Campylobacter_hominis	0	0	0	0	0	0	0	0	0	0	0	0	0	0	0	0	0	0	0	0	0	0	0	0	0	0	0	0	0	0	0	0	0	0	0.0143055	0	0	0	0	0	0	0.00672141	0	0	1.91833	0	0	0	0
s__Abiotrophia_defectiva	0	0	0	0	0	0	0	0	0	0	0	0	0	0	0	0	0	0	0	0	0	0	0	0	0	0	0	0	0	0	0	0	0	0	0	0	0	0	0	0	0	0	0	0	0	0	0	0	0
s__Anaerococcus_lactolyticus	0	0	0	0	0	0	0	0	0	0	0	0	0	0	0	0	0	0	0	0	0	0	0	0	0	0	0	0	0	0	0	0	0	0	0	0	0	0	0	0	0	0	0	0	0	0	0.0914099	0	0
s__Anaerococcus_prevotii	0	0	0	0	0	0	0	0	0	0	0	0	0	0	0	0	0	0	0	0	0	0	0	0	0	0	0	0	0	0	0	0	0	0	0	0	0	0	0	0	0	0	0	0	0.00143	0	0	0	0
s__Anaerococcus_vaginalis	0	0	0	0	0	0	0	0	0	0	0	0	0	0	0	0	0	0	0	0	0	0	0	0	0	0	0	0	0	0	0	0	0	0	0	0	0	0	0	0	0	0	0	0	0.00274	0	0	0	0
s__Anaeroglobus_geminatus	0	0	0	0	0	0	0	0	0	0	0	0	0	0	0	0	0	0	0	0	0	0	0	0	0	0	0	0	0	0	0	0	0	0	0	0	0	0	0	0	0	0	0	0	0	0	0	0	0
s__Bacteroides_oleiciplenus	0	0	0	0	0	0	0	0	0	0	0	0	0	0	0	0	0	0	0	0	0	0	0	0	0	0	0	0	0	0	0	0	0	0	0	0	0	0	0	0	0	0	0	0	0.00027	0	0	0	0
s__Bacteroidetes_bacterium_oral_taxon_272	0	0	0	0	0	0	0	0	0	0	0	0	0	0	0	0	0	0	0	0	0	0	0	0	0	0	0	0	0	0	0	0	0	0	0	0	0	0	0	0	0	0	0	0	0	0	0	0	0
s__Butyricimonas_synergistica	0	0	0	0	0	0	0	0	0	0	0	0	0	0	0	0	0	0	0	0	0	0	0	0	0	0	0	0	0	0	0	0	0	0	0	0	0	0	0	0	0	0	0	0.02053	0	0	0	0	0
s__candidate_division_TM7_single_cell_isolate_TM7b	0	0	0	0	0	0	0	0	0	0	0	0	0	0	0	0	0	0	0	0	0	0	0	0	0	0	0	0	0	0	0	0	0	0	0	0	0	0	0	0	0	0	0	0	0	0	0	0	0
s__Clostridiales_bacterium_BV3C26	0	0	0	0	0	0	0	0	0	0	0	0	0	0	0	0	0	0	0	0	0	0	0	0	0	0	0	0	0	0	0	0	0	0	0	0	0	0	0	0	0	0	0	0	0	0	0.00046	0	0
s__Clostridium_sp_ATCC_BAA_442	0	0	0	0	0	0	0	0	0	0	0	0	0	0	0	0	0	0	0	0	0	0	0	0	0	0	0	0	0	0	0	0	0	0	0	0	0	0	0	0	0	0	0	0	0	0	0	0	0
s__Corynebacterium_durum	0	0	0	0	0	0	0	0	0	0	0	0	0	0	0	0	0	0	0	0	0	0	0	0	0	0	0	0	0	0	0	0	0	0	0	0	0	0	0	0	0	0	0	0	0	0	0	0	0
s__Corynebacterium_kroppenstedtii	0	0	0	0	0	0	0	0	0	0	0	0	0	0	0	0	0	0	0	0	0	0	0	0	0	0	0	0	0	0	0	0	0	0	0	0	0	0	0	0	0	0	0	0	0	0	0	0	0
s__Corynebacterium_propinquum	0	0	0	0	0	0	0	0	0	0	0	0	0	0	0	0	0	0	0	0	0	0	0	0	0	0	0	0	0	0	0	0	0	0	0	0	0	0	0	0	0	0	0	0	0	0	0	0	0
s__Cronobacter_phage_vB_CsaM_GAP161	0	0	0	0	0	0	0	0	0	0	0	0	0	0	0	0	0	0	0	0	0	0	0	0	0	0	0	0	0	0	0	0	0	0	0	0	0	0	0	0	0	0	0	0	0.47385	0	0	0	0
s__Enterobacteria_phage_RB69	0	0	0	0	0	0	0	0	0	0	0	0	0	0	0	0	0	0	0	0	0	0	0	0	0	0	0	0	0	0	0	0	0	0	0	0	0	0	0	0	0	0	0	0	0	0	2.66417	0	0
s__Enterococcus_dispar	0	0	0	0	0	0	0	0	0	0	0	0	0	0	0	0	0	0	0	0	0	0	0	0	0	0	0	0	0	0	0	0	0	0	0	0	0	0	0	0	0	0	0	0	0	0	0	0	0
s__Eremothecium_unclassified	0	0	0	0	0	0	0	0	0	0	0	0	0	0	0	0	0	0	0	0	0	0	0	0	0	0	0	0	0	0	0	0	0	0	0	0	0	0	0	0	0	0	0	0	0	0	0	0	0
s__Holdemania_sp_AP2	0	0	0	0	0	0	0	0	0	0	0	0	0	0	0	0	0	0	0	0	0	0	0	0	0	0	0	0	0	0	0	0	0	0	0	0	0	0	0	0	0	0	0	0	0	0	0	0	0.19547
s__Lactobacillus_acidophilus	0	0	0	0	0	0	0	0	0	0	0	0	0	0	0	0	0	0	0	0	0	0	0	0	0	0	0	0	0	0	0	0	0	0	0	0	0	0	0	0	0	0	0	0	0	0	0	0	0
s__Lactobacillus_buchneri	0	0	0	0	0	0	0	0	0	0	0	0	0	0	0	0	0	0	0	0	0	0	0	0	0	0	0	0	0	0	0	0	0	0	0	0	0	0	0	0	0	0	0	0.01085	0	0	0	0	0
s__Macrococcus_caseolyticus	0	0	0	0	0	0	0	0	0	0	0	0	0	0	0	0	0	0	0	0	0	0	0	0	0	0	0	0	0	0	0	0	0	0	0	0	0	0	0	0	0	0	0.0614	0	0	0	0	0	0
s__Mobiluncus_curtisii	0	0	0	0	0	0	0	0	0	0	0	0	0	0	0	0	0	0	0	0	0	0	0	0	0	0	0	0	0	0	0	0	0	0	0	0	0	0	0	0	0	0	0	0	0	0	0	0	0
s__Mobiluncus_unclassified	0	0	0	0	0	0	0	0	0	0	0	0	0	0	0	0	0	0	0	0	0	0	0	0	0	0	0	0	0	0	0	0	0	0	0	0	0	0	0	0	0	0	0	0	0	0	0	0	0
s__Oenococcus_oeni	0	0	0	0	0	0	0	0	0	0	0	0	0	0	0	0	0	0	0	0	0	0	0	0	0	0	0	0	0	0	0	0	0	0	0	0	0	0	0	0	0	0	0	0	0	0	0	0	0
s__Olsenella_uli	0	0	0	0	0	0	0	0	0	0	0	0	0	0	0	0	0	0	0	0	0	0	0	0	0	0	0	0	0	0	0	0	0	0	0	0	0	0	0	0	0	0	0	0.00784	0	0	0	0	0
s__Peptoniphilus_duerdenii	0	0	0	0	0	0	0	0	0	0	0	0	0	0	0	0	0	0	0	0	0	0	0	0	0	0	0	0	0	0	0	0	0	0	0	0	0	0	0	0	0	0	0	0	0	0	0.00048	0	0
s__Peptoniphilus_harei	0	0	0	0	0	0	0	0	0	0	0	0	0	0	0	0	0	0	0	0	0	0	0	0	0	0	0	0	0	0	0	0	0	0	0	0	0	0	0	0	0	0	0	0	0	0	0.00766	0	0
s__Porphyromonas_somerae	0	0	0	0	0	0	0	0	0	0	0	0	0	0	0	0	0	0	0	0	0	0	0	0	0	0	0	0	0	0	0	0	0	0	0	0	0	0	0	0	0	0	0	0	0	0	0	0	0
s__Proteus_mirabilis	0	0	0	0	0	0	0	0	0	0	0	0	0	0	0	0	0	0	0	0	0	0	0	0	0	0	0	0	0	0	0	0	0	0	0	0	0	0	0	0	0	0	0	0	0.01383	0	0	0	0
s__Pseudomonas_phage_PB1	0	0	0	0	0	0	0	0	0	0	0	0	0	0	0	0	0	0	0	0	0	0	0	0	0	0	0	0	0	0	0	0	0	0	0	0	0	0	0	0	0	0	0	0	0	0	0	0.07965	0
s__Salmonella_phage_HK620	0	0	0	0	0	0	0	0	0	0	0	0	0	0	0	0	0	0	0	0	0	0	0	0	0	0	0	0	0	0	0	0	0	0	0	0	0	0	0	0	0	0	0	0	0	0	0	0	0
s__Scardovia_inopinata	0	0	0	0	0	0	0	0	0	0	0	0	0	0	0	0	0	0	0	0	0	0	0	0	0	0	0	0	0	0	0	0	0	0	0	0	0	0	0	0	0.01209	0	0	0	0	0	0	0	0
s__Staphylococcus_aureus	0	0	0	0	0	0	0	0	0	0	0	0	0	0	0	0	0	0	0	0	0	0	0	0	0	0	0	0	0	0	0	0	0	0	0	0	0	0	0	0	0	0	0	0	0	0	0	0	0
s__Streptococcus_infantarius	0	0	0	0	0	0	0	0	0	0	0	0	0	0	0	0	0	0	0	0	0	0	0	0	0	0	0	0	0	0	0	0	0	0	0	0	0	0	0	0	0	0	0	0	0	0	0	0	0
s__Candida_glabrata	0	0	0	0	0	0	0	0	0	0	0	0	0	0	0	0	0	0	0	0	0	0	0	0	0	0	0	0	0	0	0	0	0	0	0	0	0	0.00127155	0	0	0	0	0	0	0	0	0	0	0
s__Bacteroides_pectinophilus	0	0	0	0	0	0	0	0	0	0	0	0	0	0	0	0	0	0	0	0	0.00112	0	0	0	0	0	0	0	0	0	0	0	0	0	0	0	0	0	0	0	0	0	0	0	0	0	0	0.97028	0
s__Saccharomyces_cerevisiae	0	0.00101003	0.0134905	0	0	0	0	0	0	0	0	0	0	0	0.00224327	0	0	0	0	0	0	0	0	0	0.00203043	0	0	0	0	0	0	0	0	0	0	0	0	0	0	0	0	0	0	0	0	0	0	0	0
s__Finegoldia_magna	0	0	0	0	0	0	0	0.00594044	0	0	0	0	0	0	0	0	0	0	0	0	0	0	0	0	0	0	0	0	0	0	0	0	0	0	0	0	0	0	0	0	0	0	0	0	0.40803	0	0	0	0
s__Turicibacter_sanguinis	0	0.120063	0	0.00601281	0	0	0	0.0054404	0	0	0	0	0	0.0018505	0.00225337	0	0	0	0	0	0.17416	0.01	0	0	0	0	0	0	0	0	0.07711	0	0.00339	0	0	0	0.134075	0	0	0.05186	0	0	0	0.02197	0	0	0	0	0
s__Lactobacillus_delbrueckii	0	0	0.27063	0	0	0.04517	0	0	0	0	0	0	0	0	0	0	0	0	0.802206	0.03776	0	0	4.30601	0	0.00941201	0.116462	0.0243719	0	0.02123	0	0	0	0	0	0	0.09086	0	0	0	0.02639	0	0	0	0	0	0.0256608	0.05035	0.00974	0
s__Megamonas_rupellensis	0	0	0	0.953385	0	0	0	0	0	0	0	0.01801	0	0	0	0	0	0	0	0	0	0	0	0	0	0	0	0	0	0	0	0	0	0	0.143896	0	0	0	0	0	0	0	0	0	0	0	0	0	0
s__Enterobacter_cancerogenus	0	0	0	0	0	0	0	0	0	0	0	0	0	0	0	0	0	0	0	0	0.04557	0	0	0	0	0	0	0	0	0	0	0	0	0	0	0	0	0	0	0	0	0	0	1.77634	0	0	0	0	0
s__Bifidobacterium_breve	0	0	0	0	0	0	0	0	0	0	0.00091	0	0	0	0	0	0	0	0	0	0	0	0	0	0	0	2.54787	0.0359	0.11249	0.02161	0	0	0	0	0	1.06394	0	0	0	0	0	0.285	0	0	0	0	0	0.22162	0
s__Lachnospiraceae_bacterium_4_1_37FAA	0	0	0	0	0	0	0	0	0.000470014	0	0	0	0	0	0	0	0	0	0	0	0	0	0	0	0	0	0	0	0	0	0	0	0	0	0	0	0	0	0	0	0	0	0	0	0	0	0	0	0
s__Enterobacter_aerogenes	0	0	0	0	0	0	0	0	0	0	0	0	0	0	0	0	0	0	0	0	0.00569	0	0	0	0	0	0	0	0	0	0	0	0	0	0	0	0	0	0	0	0	0	0	0	0	0	0	0	0
s__Streptococcus_agalactiae	0	0	0	0	0	0	0	0	0	0	0	0	0	0	0	0	0	0	0	0	0	0	0	0	0	0	0	0	0.00627	0	0	0	0	0	0	0	0	0	0	0	0	0	0	0	0	0	0.00215	0	0
s__Collinsella_tanakaei	0	0	0	0	0	0	0	0	0	0	0	0	0.0320606	0	0	0	0	0	0	0	0	0	0	0	0	0	0	0	0	0	0	0	0	0	0	0	0.0563864	0	0	0	0	0	0	1.86944	0	0	0	0	0
s__Streptococcus_parauberis	0	0	0	0	0	0	0	0	0	0	0	0	0	0	0	0	0	0	0.0148303	0.00991	0	0	0	0	0	0	0	0	0	0	0	0	0	0	0	0	0	0	0	0	0	0	0.50593	0	0	0	0	0	0
s__Gardnerella_vaginalis	0	0	0	0	0	0	0	0	0	0	0	0	0	0	0	0	0.00254	0	0	0	0	0	0	0	0	0	0	0	0	0	0	0	0	0	0	0	0	0	0	0	0	0	0	0	0	0	0.05122	0	0
s__Streptococcus_constellatus	0	0	0	0	0	0	0	0.000300022	0	0	0	0	0	0	0	0	0	0	0	0	0	0	0	0	0	0	0	0	0	0	0	0	0	0	0	0	0	0	0	0	0	0	0	0	0	0	0	0	0
s__Anaerostipes_unclassified	0	0	0	0	0	0	0	0	0	0	0	0	0	0	0	0	0	0	0	0	0	0	0	0	0	0	0.222597	0	0	0	0	0	0	0	0	1.12179	0	0	0	0	0	0	0	0	0	0	0	0	0
s__Eubacterium_cylindroides	0	0	0	0	0	0	0	0	0	0	0	0	0	0.965491	0	0	0	0	0.00300006	0	0	0	0	0	0	0	0	0	0	0	0	0	0.0521	0	0	0	0.187451	0	0	0	0	0	0	0	0	0	0	0	0
s__Parabacteroides_johnsonii	0	0	0	0	0	0.66973	0	0.159122	0	0	0	0	0	0	0	0	0	0	0	0	0	0	0	0	0	0	0	0	0	0.15703	0	0	0	0	0	0	0	0	0	0	0	0	0	0.02321	0	0	0	0.20353	0.04541
s__Enterococcus_hirae	0	0	0	0	0	0	0	0	0	0	0.03681	0.01004	0.0159003	0.00472128	0.0209877	0.0213209	0.00791	0	0	0	0	0	0	0	0	0	0	0	0	0	0	1.42422	0	0	0	0	0	0	0	0.01087	0	0	0	0	0	0	0	0	0
s__Gemella_haemolysans	0	0	0	0	0	0	0	0	0	0	0	0	0	0	0	0	0.0005	0	0	0	0	0	0	0	0	0	0	0	0	0	0	0	0	0	0	0	0	0	0	0	0	0.0071915	0	0	0	0	0	0	0
s__Mitsuokella_multacida	0	0	0	0	0	0	0	0	0	0	0	0	0	0	0	0	0	0	0	0	0	0.04786	0.04001	0.0246405	0	0	0	0	0	0	0	0	0	0	0	0	0.927565	0	0	0	0	0	0	0	0	0	0	0	0
s__Clostridium_hylemonae	0	0	0	0	0	0	0	0	0	0	0	0	0	0	0	0	0	0	0.00160003	0	0	0	0	0	0	0	0	0	0	0	0	0	0	0	0	0	0	0	0	0	0	0	0	0	0	0	0	0	0.02246
s__Parabacteroides_distasonis	0.06353	0.322309	0	0	0.794	1.00327	0.00421	0.638337	0	0.0114025	0.63561	2.17585	0.0114502	0.0236264	1.23831	9.37301	0.00485	0.00195	0.180133	0.16471	0.05646	0.72809	0.00284	0.65161	0.0383082	0.106772	0	0.45553	0.02545	0.12059	0.85793	1.78756	0.01767	1.53872	0.133104	0.05211	0.255699	0.253729	0.91123	0.00429	0.18167	0.00317066	0.01954	0.37639	0.08358	1.60439	0	0.29436	2.15621
s__Parasutterella_excrementihominis	0	0.00463013	0	0.609655	0	0	0.00349	0	0	0.166246	0.0507	0.02344	0	0.0216759	0	0	0.00252	0.00714	0.0813716	0.00052	0	0.01255	0.04821	0	0	0	0	0	0.01834	0.21643	0	0	0	0	0	0	0	0	0.00918131	0	0.04885	0	0	0.03277	0.00263	0	0	0	0.0173
s__Enterococcus_casseliflavus	0	0.326439	0	0	0	0	0	0	0	0	0	0	0	0	0	0	0	0	0	0	0	0	0	0	0	0	0	0	0	0	0	0	0	0	0	0	0	0	0	0	0	0	0	0	0	0.0899828	0	0	0
s__Lachnospiraceae_bacterium_7_1_58FAA	0.01266	0.00894026	0.0226308	0.0129761	0.03435	0.06871	0.0277	0.0197515	0.0850526	0.0650742	0.01936	0.02488	0.0306206	0.0029608	0.010408	0.095284	0.02488	0.0924	0.00458009	0.00461	0.00822	0.01439	0.01999	0.0262231	0.0100421	0.00607012	0.0826764	0.01287	0.01084	0.13209	0.07086	0	0.00101	0.129923	0.00700761	0.00306	0.00384043	0.0857643	0.0514074	0.01664	0.02026	0.00396083	0.0064	0.02401	0.00943	0.00422013	0.01275	0.00379	0.01582
s__Eubacterium_hallii	1.73632	3.32485	2.3302	0.425369	1.25904	0	1.17488	4.15031	0.944439	0.953638	2.36123	1.26532	2.41358	1.07574	0.783093	1.17243	4.10202	0.51248	0.0817916	0.09046	0.88432	1.13802	0.86255	0.492028	0.958755	0.53328	5.22219	0.44417	1.15918	1.94865	0.51708	0.31014	1.88761	2.01667	2.76843	0	1.33868	1.83096	0.539957	1.93536	0.30552	1.52051	0.13702	1.55488	0.02097	0.95079	0.30731	3.75118	0.941661
s__Citrobacter_freundii	0	0.0562216	0.160546	0	0	0	0	0	0	0	0	0	0	0	0.0115902	0	0.0108	0	0.00686013	0	0	0	0	0	0.0106523	0	0	0	0	0	0	0	0.0035	0	0	0	0	0	0	0	0	0	0	0	0	0	0	0	0
s__Alistipes_finegoldii	0.10051	0.425402	0	0.00909424	0.52311	0	0.46813	0.180743	0	0	0.16653	0.01948	0.0145003	0.227572	0.0847693	0.00196008	0.80735	0.03994	0.5032	0.00104	0.03795	0.33027	1.26626	0.46889	0	0	0.574515	0	0.2075	0.0296	0.17148	2.31275	0.00172	0.898813	0.0354885	0	0.0128915	0	0.0122317	0.00467	1.68792	0.0804368	0.74399	0.14092	0.02024	0.102583	0.01036	0.1422	0.30168
s__Ruminococcus_torques	0.70775	1.14789	0.869411	0.529597	0.67075	0.01774	0.26541	2.2365	0.134924	0.323561	0.53025	0.26675	0.507169	0.241435	1.54858	1.27762	0.46471	4.30848	0.723214	1.09729	0.01488	0.2403	0.65204	0.247837	2.72439	1.0074	0.553603	0.43065	0.21953	1.31743	0.72551	0.13199	0.67478	0.0165717	0.352453	0.05749	2.12792	1.86072	5.73973	0.15631	1.81904	1.0959	0.20826	0.14416	0.20781	0.362231	0.29706	0.3431	1.24969
s__Bacteroides_faecis	0	1.07196	1.36956	0	0	0.77566	0	0.00118009	0.00168005	0	0.00376	0.95265	1.62098	0	0.000727546	0	0.00423	0.02688	0	0	0.01826	0.20603	0.4197	0	0	0	0	0	0	0.00022	0	0.8174	0	2.40052	0.114945	0	0	0.000510621	0	2.57367	0	0.52496	0.84032	0	0	0	0	0.13956	0
s__Bacteroides_thetaiotaomicron	0.03548	0.0273808	0.331232	0.718865	0.12277	0.69646	0.02045	0.117879	4.20829	0.522604	0.35253	0.01451	0.300105	0.321887	0.211251	0	0.04682	0	0.128772	0.89997	0.00297	0.0071	0.0683	0.184653	0	0.215354	1.26974	1.60815	0.46793	0.02114	0.06519	0.01521	0.01927	0.00472049	0.0888464	0	0.0117513	0.0655097	0.925292	0	0.03295	0.000530111	0.00934	3.13302	0.21279	1.28231	0.77945	0.1844	0.842361
s__Slackia_piriformis	0	0	0	0	0	0	0	0	0	0	0	0	0	0	0	0	0	0	0	0	0	0	0	0	0.0161234	0	0	0	0	0	0	0	0	0	0.0066372	0.15617	0.035664	0	0	0	0	0	0	0	0	0	0	0	0
s__Roseburia_intestinalis	0.02735	4.91738	22.9398	1.99137	0.02061	0.00094	0.37835	0.234187	1.20781	7.68193	0.29661	2.99259	11.1878	0.00680184	14.0469	2.36901	0.00806	0.02252	5.31491	2.14509	0.03008	4.5513	0.39284	0.044443	3.57193	5.02443	0.00874068	32.2313	0.22602	0.00401	3.05202	0.08171	1.59892	0.0118012	1.73039	0	0.398655	0.145487	0.00734105	1.37468	1.39623	0.00312065	2.19016	0.02197	0.01453	0.0298609	0	0.00373	4.07894
s__Scardovia_unclassified	0	0	0	0	0	0	0	0	0	0	0	0	0	0	0	0	0	0	0	0	0	0	0	0	0	0	0	0	0	0	0	0	0	0	0	0	0	0	0.0119017	0	0.01436	0	0	0	0	0	0	0	0
s__Alistipes_unclassified	0	0	0.000300011	0	0	0	0	0	0	0	0	0	0	0	0	0	0	0	0	0	0	0	0	0	0	0	0	0	0	0.32637	0	4.64556	0	0	0	0	0	0	0	0	0	0	0	0	0	0	0	0	0
s__Rothia_mucilaginosa	0	0.00296008	0.00207007	0	0	0.00079	0	0	0	0	0.00924	0	0.00939017	0.0625369	0	0	0.00886	0.00306	0	0	0	0.00035	0	0.0138227	0.00159034	0	0	0	0.00303	0	0	0	0.00016	0.0373939	0.0214233	0.03552	0	0	0.00891127	0	0	0.0111623	0	0	0	0	0	0	0
s__Streptococcus_mitis_oralis_pneumoniae	0.00039	0	0.00593021	0	0	0	0	0	0	0.0270259	0	0	0	0.0323688	0	0	0.00998	0	0.0151103	0	0	0	0	0.00811332	0.0161735	0.00916018	0.00445035	0	0	0	0.00212	0	0	0.0048005	0.245396	0.02504	0	0	0	0	0.00052	0.028506	0	0	0	0	0.0011	0	0
s__Lactobacillus_reuteri	0	0	0	0	0	0	0	0	0	0	0	0	0	0	0	0	0	0	0	0	0	0	0	0	0	0	0	0	1.08749	0	0	0	0	0	0	0.01566	0.0188421	0	0	0	0	0	0	0	0	0	0	0	0
s__Ruminococcus_callidus	0.00078	0.671649	0	0.000350163	0	0.07449	0.71098	0	0	0	0.08093	0	0.00173003	0	0	0	1.26529	0	0.0810116	0.15308	5.05647	0.00317	0.32976	0.0256221	0.0113324	0	0	0	0	0	0.00172	0	2.57401	0.00535055	0	0	0.0418847	0.463163	5.12397	1.37197	0	0	0	0.00231	0	0.31351	0	0.02644	0
s__Lactobacillus_casei_paracasei	0	0	0.151685	0	0	0	0	0	0	0.0607433	0	0	0	0	0	0	0	0	0.0403608	0.00696	0.04647	0	0.00832	0	0.00411088	0.106642	0.0246619	0.03101	0.47942	0	0	0	0	0	0	0	0.0331538	0	0	0	0	0	0	3.24723	0	0.0802625	0.00866999	0	0.0109
s__Klebsiella_oxytoca	0	0	0.0489317	0	0	0	0	0	0	0	0	0	0	0	0.013975	0	0	0	1.4913	0.02953	0	0	0	0	0.0211245	0	0	0	0	0	0	0.01105	0.01382	0	0	0	0	0	0	0	0	0	0	0	0	0	0	0	0
s__Acidaminococcus_intestini	0	0.000680019	0	0.234319	0	0	0	0	0	0	0	0	0	0	0	0	0	0	0	0	0	0	0.02618	0.0573742	0	0	0	0	0	0	0	0	0	0	0.00362393	0	0	0	0	0	0	0	0.02089	0	0	0	0	0	0
s__Rothia_unclassified	0	0	0	0	0	0	0	0	0	0	0	0	0	0	0	0	0.00301	0	0	0	0	0	0	0	0	0	0	0	0	0	0	0	0	0	0	0	0	0	0.000690099	0	0	0.014113	0	0	0	0	0	0	0
s__Collinsella_unclassified	0	0	0	0.00266124	0	0	0	0	0	0	0	0	0	0.0201354	0	0.0206509	0.02305	0	0	0	0	0	0	0	0	0	0	0	0	0	0.97164	0	0	0	0	0.05433	0	0	0	0	0	0	0	0	0	0	0	0	0
s__C2likevirus_unclassified	0	0	0.00583021	0.00876409	0.00888	0.01034	0.01547	0	0.0732722	0.00679148	0.01045	0	0	0	0.00928632	0	0.02447	0.163	0	0	0	0	0.0025	0	0.0518511	0.0818616	0	0	0	0	0.00176	0.0625	32.8598	0.236555	0.00190206	0	0.00480054	0.0178717	0	0	0.02039	0	0	0	0.00841	0.0114704	0	0	0
s__Collinsella_stercoris	0	0	0	0	0	0	0	0	0	0	0	0	0	0	0	0	0	0	0	0	0	0	0	0	0	0	0	0	0	0	0.51042	0	0	0	0	0	0.00305035	0	0	0	0	0	0	0	0	0	0	0	0
s__Lactococcus_lactis	0.00788	0.0504314	0.0649723	0	0	0	0.00613	0.0509138	0.452704	1.55816	0.02144	0	0	0	1.25886	0	0.34877	0.2618	0.0733714	0.22398	2.52878	0	0	0	0.0605329	0.0182804	0	0.0174	0.81381	0	0.00313	0.00264	9.00508	0.0307932	0.000840913	0.05363	0	0	0.170484	0	0	0	2.11236	0	0	0	0	0.03704	0
s__Peptoniphilus_lacrimalis	0	0	0	0	0	0	0	0.0116609	0	0	0	0	0	0	0	0	0	0	0	0	0	0	0	0	0	0	0	0	0	0	0	0	0	0	0	0	0	0	0	0	0	0	0	0	0	0	0.03663	0	0
s__Bacteroides_coprophilus	0	0	0	0	0	0	0	0	0	0	0	0	0	0	0	0	0	0	0	0	0	0	0.13459	0	0	0	0	0	0	0	0	0	0	0	0	0	0	0	0	0	0	0	0	0	0	0	0	0	0
s__Bacteroides_fluxus	0	0	0	0	0	0	0	0	0	0	0	0	0	0	0	0	0	0	0	0	0	0	0.63449	0	0	0	0	0	0	0	0	0	0	0	0	0	0	0	0	0	0	0	0	0	0	0	0	0	0
s__Bulleidia_extructa	0	0	0	0	0	0	0	0	0	0	0	0	0	0	0	0	0	0	0	0	0	0	0	0	0	0	0.00151012	0	0	0	0	0	0	0	0	0	0	0	0	0	0	0	0	0	0	0	0	0	0
s__Butyricicoccus_pullicaecorum	0	0	0	0	0	0	0	0	0	0	0	0	0	0	0	0	0	0	0	0	0	0	0	0	0	0	0	0	0	0	0	0	0	0	0	0.17935	0	0	0	0	0	0	0	0	0	0	0	0	0
s__Campylobacter_concisus	0	0	0	0	0	0	0	0	0	0	0	0	0	0	0	0	0	0	0	0	0	0	0	0	0	0	0	0	0	0	0	0.00831	0	0	0	0	0	0	0	0	0	0	0	0	0	0	0	0	0
s__Campylobacter_gracilis	0	0	0	0	0	0	0	0	0	0	0	0	0	0	0	0	0	0	0	0	0	0	0	0	0	0	0.114309	0	0	0	0	0	0	0	0	0	0	0	0	0	0	0	0	0	0	0	0	0	0
s__Collinsella_intestinalis	0	0	0	0	0	0	0	0	0	0	0	0	0	0	0	0	0	0	0	0	0	0	0	0	0	0	0	0	0	0	0	0	0	0	0	0.35626	0	0	0	0	0	0	0	0	0	0	0	0	0
s__Enterococcus_sp_7L76	0	0	0	0	0	0	0	0	0	0	0	0	0	0	0	0	0	0	0	0	0	0	0	0	0	0	0	0	0.09053	0	0	0	0	0	0	0	0	0	0	0	0	0	0	0	0	0	0	0	0
s__Eubacterium_saphenum	0	0	0	0	0	0	0	0	0	0	0	0	0	0	0	0	0	0	0	0	0	0	0	0	0	0	0	0	0	0	0	0	0.00233	0	0	0	0	0	0	0	0	0	0	0	0	0	0	0	0
s__Fusobacterium_ulcerans	0	0	0	0	0	0	0	0	0	0	0	0	0	0	0	0	0	0.10282	0	0	0	0	0	0	0	0	0	0	0	0	0	0	0	0	0	0	0	0	0	0	0	0	0	0	0	0	0	0	0
s__Fusobacterium_varium	0	0	0	0	0	0	0	0	0	0	0	0	0	0	0	0	0	0.06202	0	0	0	0	0	0	0	0	0	0	0	0	0	0	0	0	0	0	0	0	0	0	0	0	0	0	0	0	0	0	0
s__Lactobacillus_phage_PL_1	0	0	0	0	0	0	0	0	0	0	0	0	0	0	0	0	0	0	0	0	0	0	0	0	0.0291362	0	0	0	0	0	0	0	0	0	0	0	0	0	0	0	0	0	0	0	0	0	0	0	0
s__Lactococcus_phage_ul36	0	0	0	0	0	0	0	0	0	0	0	0	0	0	0	0	0	0.28312	0	0	0	0	0	0	0	0	0	0	0	0	0	0	0	0	0	0	0	0	0	0	0	0	0	0	0	0	0	0	0
s__Leuconostoc_lactis	0	0	0	0	0	0	0	0	0	0	0	0	0	0	0	0	0	0.01445	0	0	0	0	0	0	0	0	0	0	0	0	0	0	0	0	0	0	0	0	0	0	0	0	0	0	0	0	0	0	0
s__Pantoea_dispersa	0	0	0	0	0	0	0	0	0	0	0	0	0	0	0	0	0	0	0	0	0	0	0	0	0	0	0	0	0	0	0.00638	0	0	0	0	0	0	0	0	0	0	0	0	0	0	0	0	0	0
s__Pantoea_unclassified	0	0	0	0	0	0	0	0	0	0	0	0	0	0	0	0	0	0	0	0	0	0	0	0	0	0	0	0	0	0	0.03789	0	0	0	0	0	0	0	0	0	0	0	0	0	0	0	0	0	0
s__Pediococcus_acidilactici	0	0	0	0	0	0	0	0	0	0	0	0	0	0	0	0	0	0	0	0	0	0	0	0	0	0.00264005	0	0	0	0	0	0	0	0	0	0	0	0	0	0	0	0	0	0	0	0	0	0	0
s__Penicillium_chrysogenum	0	0	0	0	0	0	0	0	0	0	0	0	0	0	0	0	0	0	0	0	0	0	0	0	0	0	0	0	0	0.00031	0	0	0	0	0	0	0	0	0	0	0	0	0	0	0	0	0	0	0
s__Propionibacterium_freudenreichii	0	0	0	0	0	0	0	0	0	0	0	0	0	0	0	0	0	0	0	0	0	0	0	0	0	0	0	0	0.00889	0	0	0	0	0	0	0	0	0	0	0	0	0	0	0	0	0	0	0	0
s__Staphylococcus_warneri	0	0	0	0	0	0	0	0	0	0	0	0	0	0	0	0	0	0	0	0	0	0	0	0.00318523	0	0	0	0	0	0	0	0	0	0	0	0	0	0	0	0	0	0	0	0	0	0	0	0	0
s__Streptococcus_macedonicus	0	0	0	0	0	0	0	0	0	0	0	0	0	0	0	0	0	0	0	0	0	0	0	0	0	0	0	0	0	0	0	0	0	0.0057506	0	0	0	0	0	0	0	0	0	0	0	0	0	0	0
s__Subdoligranulum_variabile	0	0	0	0	0	0	0	0	0	0	0	0	0	0	0	0	0	0	0	0	0	0	0	0	0	0	0	0	0	0	0	0	0.00074	0	0	0	0	0	0	0	0	0	0	0	0	0	0	0	0
s__Akkermansia_muciniphila	0.00571	0.00322009	0	0.0266424	0	3.67331	0	0.00308023	0.00638019	1.28187	2.98393	0.00217	0.643972	0.0712993	0.00531513	0.158917	0.00393	0.10918	0	1.93564	6.58625	0.25573	0.42249	0.00312513	0.00528113	0	1.98253	0.00035	0.12706	15.2575	0.91346	0.85226	0.96338	0.00342035	0.021183	0	0.197722	3.10744	0.20949	0.32218	0.33167	1.48033	1.02693	0.58281	0.36561	3.58608	0.01081	2.88773	0.01187
s__Lactobacillus_phage_Lc_Nu	0	0.00765022	0	0	0	0	0	0	0	0	0	0	0	0	0	0	0	0.00362	0	0	0	0	0	0	0	0	0	0	0	0	0	0	0	0	0	0	0	0	0	0	0	0	0	0	0	0	0	0	0
s__Clostridium_citroniae	0	0	0.00758027	0	0	0.02516	0.0004	0	0.033061	0	0.00145	0.0068	0.0324506	0	0.00312239	0	0	0.00065	0.00371007	0.00808	0	0	0.00308	0.00103169	0	0.00255005	0.013251	0.13627	0	0	0	0	0	0.0981402	0.00553601	0	0	0.00489595	0	0.01129	0.04303	0.00487102	0.00613	0.01045	0.00677	0.00694022	0	0	0.02819
s__Gordonibacter_pamelaeae	0.00238	0.00892026	0	0.00380177	0	0.05687	0	0.0618846	0	0	0.01419	0.00661	0	0	0	0.00660028	0.02164	0.0232	0	0.01023	0	0	0	0	0	0.050451	0.00336026	0	0	0.01803	0	0	0	0	0	0.00229	0	0.0336209	0	0.02819	0	0.0133728	0	0.03255	0.00509	0	0	0	0.02526
s__Weissella_confusa	0	0	0	0	0	0	0	0	0	0	0	0	0	0	0	0	0	0	0	0	0	0	0	0	0	0	0	0	0	0	0	0	0.14147	0	0	0	0	0	0	0	0	0	0	0	0	0	0	0	0
s__Eubacterium_brachy	0	0	0	0	0	0	0	0	0	0	0	0	0	0	0	0	0	0	0	0	0	0	0	0	0	0	0	0	0	0	0	0	0.00098	0	0	0	0	0	0	0	0	0	0	0.00309	0	0	0	0	0
s__Actinomyces_massiliensis	0	0	0	0	0	0	0	0	0	0	0	0	0	0	0	0	0	0	0	0	0	0	0	0	0	0	0	0	0	0	0	0	0.00148	0	0	0	0	0	0	0	0	0	0	0	0	0	0	0	0
s__Prevotella_timonensis	0	0	0	0	0	0	0	0.0109508	0	0	0	0	0	0	0	0	0	0	0	0	0	0	0	0	0	0	0	0	0	0	0	0	0	0	0.000971054	0	0	0	0	0	0	0	0	0	0	0	0.03127	0	0
s__Clostridiaceae_bacterium_JC118	0	0	0	0	0	0.00389	0	0	0.0512816	0.000360079	0	0.00055	0.0103302	0	0	0	0	0.11458	0	0	0	0.0012	0	0	0	0.00580011	0.00826064	0.03077	0	0	0	0	0	0.107791	0	0	0	0.00314382	0	0.0009	0.00528	0	0	0.05302	0.00115	0	0	0	0.01369
s__Bilophila_unclassified	0.01641	0	0.180476	0.209848	0.64355	0.50909	0.18882	0.116639	0	0.792123	0.26033	0.21534	0.56083	0.204685	0.0715421	0	0.34941	0.12761	0	0.36849	0.08649	0.45349	0.80964	0.439832	0.106253	0	0.168813	0	0.05867	0	0.33386	0.14377	0	1.63048	0.198385	0	0.0311835	0.783623	0.275649	0.17008	0.702951	0.0398183	0.07334	0.86898	0.80462	0.352101	0.07162	0.43179	0.02838
s__Haemophilus_sputorum	0	0	0	0	0	0	0	0	0	0	0	0	0	0.0336391	0	0	0	0	0	0	0	0	0	0	0	0	0.0174914	0	0	0	0	0.00349	0	0	0	0	0	0	0	0	0	0	0	0	0	0	0	0	0
s__Streptococcus_anginosus	0	0.0132604	0	0	0.0117	0	0	0.00756056	0	0	0.00033	0	0.00367007	0	0	0	0.00188	0	17.475	0.00054	0	0.0046	0.05491	0.0260127	0	0	0	0.00147	0.06013	0.00155	0	0	0.26666	0.0463648	0	0.01695	0	0.00267325	0.0111916	0.00326	0.02864	0	0	0.07167	0	0	0.28778	0	0.18934
s__Actinomyces_turicensis	0	0	0	0	0	0	0	0.0144411	0	0	0	0	0	0	0	0	0	0	0	0	0	0	0	0	0	0	0	0	0	0	0	0	0	0	0	0	0	0	0	0	0	0	0	0	0	0	0.00152	0.01654	0
s__Citrobacter_unclassified	0	0.0540415	0.0641923	0	0	0	0	0	0	0	0	0	0	0	0.0209372	0	0.03713	0	0.0345507	0	0	0	0	0	0.0348274	0	0	0	0	0	0	0	0.01032	0	0	0	0	0	0	0	0	0	0	0	0	0.00304009	0	0	0
s__Streptococcus_pasteurianus	0	0	0	0	0	0	0	0	0	0	0	0	0	0	0	0	0	0	0	0	0	0	0	0	0	0	0	0	0	0	0	0	0	0.0919795	0	0	0	0	0	0	0	0	0	0	0.00652	0	0	0	0
s__Alistipes_shahii	0.17096	0.626878	0	0.12922	0.41708	0.67602	1.14334	0.490747	0	0.0398887	2.29544	0.75138	1.26385	0.569404	0.0849006	1.9424	0.93436	0.07647	0.0724214	0.11954	0.39505	0.35731	2.08991	1.35211	0.0167136	0.419118	0	0	0.90165	0.01991	0.48558	3.70899	0.23177	0.708123	0.453883	0	0.184081	0.217935	1.77794	1.66845	3.65251	2.63994	0.01656	1.11547	0.14491	0.879607	0.2018	0.20233	1.18943
s__Ruminococcus_obeum	0.88292	0.36476	0.308161	0.274648	0.14106	0.72643	0.39393	2.65996	0.894087	0.197383	2.3644	0.40406	2.89523	0.33144	0.480514	0.407197	1.35234	1.09692	0.458689	1.64255	0.57066	1.08091	0.27778	0.955579	0.60666	1.75172	0.0858967	0.14045	0.35892	0.01457	0.70985	0.11555	2.3704	0.443366	1.5155	0.54042	4.28787	3.24417	2.3501	1.53673	0.54239	1.36605	2.82148	1.58729	0.70721	1.71128	1.4437	1.02194	0.17007
s__Porphyromonas_uenonis	0	0	0	0	0	0	0	0.00293022	0	0	0	0	0	0	0	0	0	0	0	0	0	0	0	0	0	0	0	0	0	0	0	0	0	0	0	0	0	0	0	0	0	0	0	0	0	0	0	0.00617	0
s__Enterococcus_durans	0	0.135944	0.0103504	0	0	0	0	0	0	0	0	0	0	0	0	0	0	0	0.169753	0.00166	0.04183	0	0	0	0.037438	0	0	0	0.78238	0	0	0.01657	0.13129	0	0.0256879	0	0	0	0.144671	0	0	0.0711949	0.04438	0	0	0	2.84111	0	0
s__Methanobrevibacter_unclassified	0	0	0	0	0	0	0	0	0	0.00262057	0	0	0	0	0	0	0	0.00271	0	0	0	0	0	0	0	0	0	0.01009	0	0.00311	0	0	0	0	0	0	0	0.0280141	0	0	0	0.0028806	0	0	0	0	0	0	0
s__Atopobium_parvulum	0	0	0	0	0	0	0	0	0	0.000610133	0	0	0	0	0	0	0	0	0	0	0.00286	0	0	0	0	0	0	0	0	0	0	0	0	0	0	0.01602	0.00122014	0	0	0	0.01452	0	0	0.00072	0	0	0	0	0.0006
s__Butyrivibrio_crossotus	0	0	0	0	0	0	0	0	0	0	0	0	0	0	0	0	0	0	0	0	0	0	0	0	0.261636	0	0	0	0	0	10.0855	0	0	0	0	0	0	0	0	0	0	0.0028906	0	0	0	0	0	0.01284	0
s__Mitsuokella_unclassified	0	0	0	0	0	0	0	0	0	0	0	0	0	0	0	0	0	0	0	0	0	0.24684	0.21033	0	0	0	0	0	0	0	0	0	0	0	0	0	0	0	0	0	0	0	0	0	0	0	0	0.26298	0
s__Gemella_unclassified	0	0	0.000150005	0	0	0	0	0.000550041	0	0.00161035	0	0	0	0	0	0	0	0	0	0	0	0	0	0.00247406	0	0	0	0.000959999	0	0	0	0	0	0	0.00173188	0	0	0	0	0	0	0	0	0	0	0	0	0	0
s__Eggerthella_lenta	0	0.00842024	0.0376913	0.000570266	0.00311	0	0.00039	0	0.00877027	0.0105323	0.00575	0.00375	0.0053101	0	0.00207149	0.0548323	0.01216	0.01787	0	0	0.00067	0	0.0026	0	0	0	0.0663052	0	0	0.00218	0	0.00677	0	0	0	0.00049	0.0104912	0.169967	0	0.02026	0	0.00481101	0.00534	0.28281	0.01477	0.00536017	0.00178	0	0.00446
s__candidate_division_TM7_single_cell_isolate_TM7c	0	0	0	0	0	0	0	0	0	0	0	0	0	0	0	0	0	0	0	0	0	0	0	0	0.00382082	0	0	0	0	0	0	0	0.00098	0.00512053	0	0	0	0	0	0	0	0	0	0	0	0	0	0	0
s__Parabacteroides_sp_D13	0	0	0	0	0	0	0.935009	0	0	0	0	0	0	0	0	0	0	0.56156	0	0	0	0	0	0	0	0	0	0	0	0	0	0	0	0	0	0	0	0	0	0	0	0	0	0	0	0	0	0	0
s__Bifidobacterium_animalis	0	0	0	0	0	0	0	0	0	0	0	0	0	0	0	0	0	0	0	0	0	0	0	0	0	0	0	0	0	0.10264	0	0	0	0	0	0.43811	0	0	0	0	0	0	0	0	0	0	0	0	0
s__Streptococcus_mutans	0	0.0188205	0.00370013	0	0	0	0	0	0	0	0	0	0	0.106599	0	0	0.00627	0	2.02898	0	0.11047	0	0	0.538564	0.0148232	0.00236005	0	0	0.06328	0	0	0	0	0.010061	0	0.0803	0.578375	0.019714	0.0757208	0	0	0	0	0.10894	0	0	0	0	0
s__Alloscardovia_omnicolens	0	0	0	0	0	0	0	0.00162012	0	0	0	0	0	0	0	0	0	0.00139	0	0	0.09232	0	0.0004	0	0	0	0	0	0.01173	0	0	0	0	0	0	0	0	0	0	0.10788	0	0	0	0	0	0	0	0	0.00564
s__Eggerthella_unclassified	0.00668	0.068292	0.393744	0.0467918	0.03775	0.11746	0.01683	0.0306423	0.139344	0.0497409	0.02993	0.05522	0.162333	0.000460124	0.0121763	0.172027	0.04566	0.22943	0.0560811	0.12964	0.02474	0.01802	0.00649	0.00929526	0	0.051911	0.743128	0.24579	0.00236	0.16392	0	0.02389	0	1.35119	0	0.22924	0.00484055	0.166242	0	0.01686	0	0.0134628	0.03425	0.61856	0.03273	0.00711022	0.02877	0.01339	0.12856
s__Clostridium_perfringens	0	0	0	0	0	0	0	0	0	0	0	0	0	0	0	0	0	0	0.0790615	0	0.02347	0	0	0	0	0	0	0	0	0	0	0.92304	0.00323	0	0	0	0	0	0	0	0	0	0.46252	0	0.34718	0.101933	0	0	0
s__Clostridium_sp_L2_50	0	0	0	0	0	0	0	8.86077	0	0	0	0	0	0	0	0	0	0	0	0	32.8126	1.98134	0	0	1.2343	0	0	0	0	0	0	0	0	0	0	0	0	0	0	0	0	0	0	0	0	0	0	0	0
s__Klebsiella_sp_MS_92_3	0	0	6.18837	0	0	0	0	0	0	0	0	0	0	0	0	0	0	0	0	0	0	0	0	0	0	0	0	0	0	0	0	0	0	0	0	0	0	0	0	0	0	0	0	0	6.2152	0	0	0	0
s__Campylobacter_ureolyticus	0	0	0	0	0	0	0	0.00831062	0	0	0	0	0	0	0	0	0	0	0	0	0	0	0	0	0	0	0	0	0	0	0	0	0	0	0	0	0	0	0	0	0	0	0	0	0	0	0	0	0
s__Erysipelotrichaceae_bacterium_3_1_53	0	0	0.0107704	0	0	0	0	0	0.0782824	0	0	0	0	0	0	0.00890037	0	0	0	0	0	0	0	0	0	0	0.0410132	0	0	0.00406	0	0	0	0.301891	0	0	0	0	0	0	0	0	0	0	0.01774	0	0	0	0
s__Clostridium_scindens	0	0	0	0	0	0	0	0	0	0.000420092	0	0	0	0	0	0	0	0	0.000340007	0	0	0	0	0	0	0	0	0.00451	0	0.01539	0	0	0	0	0	0	0	0	0	0	0	0	0	0	0	0	0	0	0
s__Coprobacter_fastidiosus	0	0	0	0	0	0.00318	0	0.000220016	0	0	0	0.06141	0.0608311	0	0	0	0.04532	0	0	0	0	0	0.0342	0	0	0	0	0	0	0	0.04601	0	0	0	0	0	0	0	0	0	0.05553	0	0	0	0	0	0	0	0
s__Leuconostoc_pseudomesenteroides	0	0.00724021	0.00517018	0	0	0	0	0.0462134	0	0	0	0	0	0	0	0	0	0	0	0	0	0	0	0	0.0113124	0	0	0	0	0	0	0	0.08084	0	0	0	0	0	0	0	0	0	0	0	0	0	0	0	0
s__Clostridium_celatum	0	0	0	0	0	0	0	0	0	0	0	0	0	0	0.0795956	0	0	0	0	0	0.11532	0	0	0	0	0	0	0	0	0	0	0	0.02583	0	0	0	0	0	0	0.07047	0	0	0	0	0	0	0	0	0
s__Ruminococcus_bromii	6.82883	4.97859	0.000300011	5.77768	0.00203	10.2024	2.84982	8.88285	4.21693	0.0023005	2.95554	0.01336	3.82643	0.0127034	0.0183402	2.83682	5.85749	0.00017	1.25946	3.30462	0.01816	0.1323	0.44368	6.95706	0.0145031	1.62704	0.00625049	6.89966	2.28536	9.98203	4.38164	1.20507	1.43868	0.00279029	0.926165	0	4.52423	1.88669	7.30582	0.7754	0.772311	0.00851178	0.00737	12.7862	0.71973	0.64122	0.895079	0.00722	5.19619
s__Bifidobacterium_dentium	0	0	0	0	0	0.01031	0	0	0	0	0.00582	0	0	0.00142038	0	0	0	0	0.124272	0	0	0	0.00226	0.0621821	0	0	0	0	0	0	0	0.0323	0.01726	0	0	0	0	0	0.00582083	2.852	0	0.0374578	0	0.07353	0	0	0.00457	0	0
s__Anaerostipes_caccae	0	0	0	0	0	0	0	0	0	0	0	0	0	0	0	0	0.00067	0	0	0	0	0	0	0	0	0	0.0333326	0	0	0.00071	0	0	0	0	0	0	0	0	0	0	0	0	0	0	0	0	0	0	0
s__Enterobacter_cloacae	0	0	7.20976	0.00122057	0	0	0	0.0461534	0	0	0.0043	0	0	0.000870235	0.00274851	0	0.00215	0	1.28568	0.07334	0.36793	0	0	0.005479	0	0	0	0	0	0	0	0.53827	0.56202	0	0.00274298	0	0	0	0	0.00103	0	0	0	0	0	0.0142804	0	0	0.00241
s__Acidaminococcus_fermentans	0	0	0	0	0	0	0	0.00972072	0	0	0	0	0	0	0	0	0	0	0	0	0	0	0.08414	0	0	0	0	0	0	0	0	0	0	0.0183319	0.0132944	0	0	0	0.00523075	0	0	0	0	0	0	0	0	0.00676	0
s__Lactobacillus_fermentum	0	0	0	0	0	0	0	0	0	0	0	0	0	0	0	0	0	0	15.4471	0	1.61768	0	0	0	0	0	0	0	0.01189	0	0	0	0	0	0	0.05405	0	0	0	0	0	0.0471499	0	0.01955	0.00565	0	0.12486	0.00039	0.0985301
s__Bacteroidales_bacterium_ph8	0.02455	0.676429	0	0.0598879	0.21307	0	0.861649	0.0838362	0	0	0	0.17095	0.680662	0.178708	0.129291	0	0	0	0	0	0.47874	0	0.42955	0.892826	0	0	0	0	0.35668	0.01607	0.15222	7.79031	0.071	0.271008	0.17549	0	0.0273231	0	1.30468	0	0.0684201	0.151502	0.17899	0.89648	0.39182	0.480505	0.08287	0.43193	0.12657
s__Parascardovia_denticolens	0	0	0	0	0	0	0	0	0	0	0	0	0	0	0	0	0	0	0	0	0	0	0	0	0	0	0	0	0	0	0	0	0	0	0	0	0.00299034	0	0	0	0	0	0	0	0	0	0	0	0.000690001
s__Streptococcus_sanguinis	0.00473	0.000440013	0.00166006	0	0.01722	0	0	0.00385029	0.0126004	0	0.07807	0	0.00139003	0.047993	0	0	0.01637	0	0	0	0	0	0	0.0361393	0.00151032	0	0.000410032	0.00603	0	0	0	0	0	0.0129513	0	0	0	0	0.0114216	0	0.19131	0	0	0	0	0	0	0	0
s__Scardovia_wiggsiae	0	0	0	0	0.00607	0	0	0	0	0	0	0	0	0	0	0.00180008	0.00163	0	0	0	0.00215	0	0	0.0142334	0	0	0	0	0	0	0	0	0	0	0	0.09859	0	0	0.00589084	0	0	0	0	0.03464	0	0	0	0	0
s__Lachnospiraceae_bacterium_8_1_57FAA	0	0	0	0	0.01382	0.02837	0	0	0.00895027	0.0956809	0.34347	0	0.942847	1.15785	0	0	0	0	0	0	0.0079	0.21791	0	0.153232	0.446435	0	0	0	0.11711	0	0	0.22443	0.4509	0	0.739863	0.35025	0	0.162247	0	0	0	1.14154	0	0	0	0	0	0	0
s__Lachnospiraceae_bacterium_1_4_56FAA	0.01137	0	0.130055	0.0348763	0	0.05753	0	0	0.110983	0.172028	0	0.04992	0.0142603	0	0.074523	0.113715	0.01208	0.23423	0	0.0098	0	0.00542	0	0	0.00996213	0	0	0.75768	0	0.41418	0	0	0	0.0273928	0.0135847	0	0	0.152576	0.0432662	0	0	0	0.16886	0	0	0	0.00046	0	0.05816
s__Peptostreptococcaceae_noname_unclassified	0	0.0280708	0.0101304	0.0966551	0.01514	0.05512	0.04395	0.108418	0	0	0.09407	0.02686	0.158243	0.22225	0.0573347	0.072123	0.01223	0	0.0261205	0	0.95629	0	0	0.0279759	0.155613	0.0488609	0	0.05326	0.08018	0.00659	0	0.02049	0.36839	0	0	0	0	0	0.035215	0.12696	0	0	0.00025	0.14706	0.23837	0.0391112	0	0.17753	0.01744
s__Peptostreptococcus_stomatis	0.00151	0	0	0	0	0	0.00356	0	0	0	0	0	0	0	0	0	0	0	0	0	0	0	0	0	0.00882189	0	0	0	0	0	0	0	0	0	0	0	0	0	0	0	0	0	0	0	0	0	0	0	0
s__Lactobacillus_johnsonii	0	0	0	0	0	0	0	0	0	0	0	0	0	0	0	0	0	0	0	0	0	0	0	0	0	0	0	0	0.67974	0	0	0	0	0	0	0	0	0	0	0	0	0	0	0	0	0	0.00612	0	0
s__Eggerthella_sp_1_3_56FAA	0	0	0	0	0	0	0	0	0	0	0	0	0	0	0	0	0	0	0	0	0	0	0	0	0	0	0	0	0	0	0	0	0	0	0	0	0	0.718163	0	0	0	0	0	0.21473	0	0	0	0	0.41986
s__Oxalobacter_formigenes	0	0	0	0	0	0	0.00701	0	0	0	0	0	0	0	0	0	0	0.01409	0	0	0.01547	0	0.00281	0	0	0	0	0	0	0	0	0	0	0	0.00103112	0	0	0.0233083	0	0	0	0	0	0	0.00096	0	0	0	0
s__Klebsiella_unclassified	0	0.0123104	0	0	0	0	0	0	0	0	0	0	0	0	0.0134697	0	0	0	0.629842	0.02579	0	0	0	0	0.0216146	0	0	0	0	0	0	0.02054	0.02745	0	0	0	0	0	0.00524075	0	0	0	0	0	0	0.65368	0.08072	0	0
s__Alistipes_sp_HGB5	0	0	0	0	0	0	0	0	0	0	0	0	0	0	0	0	0	0	0	1.42401	0	0	0	0	0	0	0	0	0	0	0	0	0	0	0	0	0	0	0	0	0	0	0	0	0	0	0	0	0
s__Coprobacillus_unclassified	0	0	0.748216	0	0	0	0	0	0.0627119	0	0	0	0	0	0	0.00552023	0	0.6477	0	0	0	0	0	0	0	0	0.169383	0.04516	0	0.27621	0	0	0	0.529155	0	0.23234	0.000790089	0.201275	0	0	0	0.0370878	2.71432	0.04974	0.03256	0	0	0	0
s__Lactobacillus_crispatus	0	0	0	0	0	0	0	0	0	0	0	0	0	0	0	0	0	0	0	0	0	0	0	0	0	0	0	0	0	0	0	0	0	0	0	0	0.116793	0	0	0	0	0	0	0	0	0	0	0	0
s__Enterococcus_gilvus	0	0	0	0	0	0	0	0	0	0	0	0	0	0	0.00589111	0	0	0	0	0	0	0	0	0	0	0	0	0	0.00803	0	0	0	0	0	0	0	0	0	0	0	0	0	0	0	0	0	0	0	0
s__Alistipes_sp_AP11	0	0.930197	0	0	0	0	0	0.67356	0	0	0.42204	0	0	0	0	0.385226	0	0.39153	0	0	0	0	0	0	0	0	0	0	0	0	0	1.71364	0	0	0	0	0	0	1.57146	0.99196	0	0.456946	0	0.66718	0	0	0.50224	0	0
s__Lachnospiraceae_bacterium_1_1_57FAA	11.9704	0	6.80987	0.21436	0.23669	0.01035	0	1.52069	0	0	0.70665	0.38519	1.08388	0.2205	0.0571023	0	0.25079	41.5679	0	0.46067	0.00431	0.47551	0	0	0	0	0	0.10226	0.00952	1.49213	0.28713	0.05337	0	0	0.028581	0.34207	0	0.48554	0.0901429	0.07138	0	0.0110823	0	0.19018	0	0	0.15857	0	4.08446
s__Lachnospiraceae_bacterium_5_1_63FAA	0.07579	0.0249707	1.12051	0.00601281	0.08128	0.11972	0.10217	0.0848363	0.381652	0.041369	0.08104	0.03527	0.0804415	0.0643674	0.0840922	0.0507721	0.15047	0.79767	0.0246705	0.067	0.01454	0.03268	0.02452	0.121199	0.0554619	0.0261305	0	0.01285	0.1598	0.12001	0.10192	0.01856	0.03546	2.57553	0.0971655	0	0.17994	0.0952759	0.0424661	0.01955	0.10394	0.738184	0.02366	0.2086	0.00573	0.00421013	0.06846	0.09137	0.04402
s__Lactobacillus_salivarius	0	0	0	0	0	0	0	0	0	0	0	0	0	0	0	0	0	0	0	0	0	0	0	0	0	0	0	0	0	0	0	0	0	0	0	0	0	0.00544662	0	0	0	0	0	0	0	0	0	0	0
s__Megasphaera_micronuciformis	0	0	0.00369013	0	0	0	0	0	0	0	0	0	0	0	0	0	0	0	0	0	0	0	0	0	0	0	0	0	0	0	0	0	0	0.169808	0	0.00491	0	0	0	0	0	0	0	0	0	0	0	0	0
s__Veillonella_parvula	0	0	0.149415	0	0.20354	0.00947	0	0	0.0125004	0.0625437	0.00968	0	0.00753014	0.141338	0.0365289	0	0	0	0.176423	0.01469	0.25855	0	0	0.179986	0.0319968	0	0.0376129	0.0845299	0.18271	0	0	0.09422	0.13218	0.103521	0	0.31851	0.00474054	0	0.00119017	0.10629	0.05115	0	0	0	0	0	0	0	0.00261
s__Bacteroides_salyersiae	0.09128	0.0762822	0.0318711	0	0	0	0	0	0	0	0.66547	0	0	0	0.0255147	0	0	0.08088	0	0	0	0	0	0	0	0	0	0	0	0	0.08533	0	0	0	0	0	0	0	0.927893	3.45506	0.15369	0.517978	0	0	0.21691	0	0	0	0
s__Eubacterium_eligens	0.12305	0.0784022	0	0.00197092	4.18357	0	0.40188	0.39916	0.208676	0	0.52145	0.00671	5.07858	0.5528	5.77963	0.546453	0.00409	0.01064	0	2.43852	0.02288	0.9514	1.86286	11.9485	0.364828	0.304506	7.43991	0	0.23734	0	0.76693	0.21537	0.00543	0	0.281035	0	0.0289033	4.87756	0.297883	2.26858	1.29101	0.246462	4.72703	0	0.99971	1.6509	0.01428	0.27314	0.00671001
s__Clostridium_bolteae	0	0	0.663493	0.00219102	0.01171	0.02618	0.00222	0.00450033	0.0783024	0.0128928	0.00839	0.04614	0.0300505	0	0	0.00809034	0.00122	0.49011	0.00661013	0.00238	0	0.00908	0.03441	0	0	0.00297006	0.104328	0.38694	0	0.02184	0	0	0	2.08297	0.0201218	0.00894	0.000910103	0	0.0104715	0.0144	0.04996	0.00991207	0.00677	0.04356	0.03302	0.129944	0.79475	0	0.44125
s__Alistipes_putredinis	0.94541	2.99439	0	4.27064	0	3.32844	6.6015	1.7105	0.00763023	2.11543	7.1063	5.58292	6.79855	4.5219	0.827584	0.0298313	5.04067	0.78113	2.33541	0	1.52583	3.59312	12.1897	0.668648	0.65266	2.27076	0	0	3.3132	0	4.20471	2.03049	0.7588	0.019652	1.04319	0	1.61722	1.01869	10.609	7.22838	5.60651	2.15673	2.52803	3.16877	1.57081	0.930659	0.43313	0.01242	8.59647
s__Bacteroides_sp_3_1_19	0	0	0	0	0	0	0	0	0	0	0	0	1.3787	0	0	0	0	0	0	0	0	0	0	0	0	0	0	0	0	0	0	0	0	0	0	0	0.125814	0	0	0.50746	0	0	0	0	0	0	0	0	0
s__Veillonella_dispar	0	0	0.0101004	0	0.0004	0	0	0	0	0.0245554	0.00439	0	0	0.00707191	0	0	0	0	0.00642012	0	0.01431	0	0	0	0	0	0	0.01086	0.0383	0	0	0.03944	0	0.00763079	0	0.01021	0	0	0	0.02295	0	0	0	0	0	0	0	0	0
s__Megamonas_unclassified	0	0	0	2.26545	0	0	0	0	0	0	0.00328	1.36265	0	0	0.00134394	0	0	0	0	0	0	0	0	0	0	0	0	0	0	0	0	0	0	0	1.97357	0	0	0	0	0	0	0	0	0	0	0	0	0	0
s__Peptostreptococcus_unclassified	0	0	0	0	0	0	0	0	0	0.00134029	0	0	0	0	0	0	0	0	0	0	0	0	0	0	0.0101622	0	0	0	0	0	0	0	0	0	0	0	0	0	0	0	0	0	0	0	0	0	0	0	0
s__Anaerostipes_hadrus	0.02606	0.034881	1.80917	0.0158174	0.10211	0.21081	0.0989399	0.0604945	0.459104	0.372581	0.22372	0.03829	0.790034	0.193882	0.0745634	0	0.04599	0.90532	0.00945018	0.01468	0.00523	0.07228	0.01217	0.59685	0.181599	0.0334506	0	0.0844199	0.09201	0.69688	0.26366	0.05449	0.21914	1.45984	0.0706066	0	1.05456	0.0717573	0.0260737	0.11935	0.00624	0.683573	0	0.04766	0	0.00777024	0.03254	0.00455	7.64897
s__Catenibacterium_mitsuokai	0	0	0	3.27681	0	0	0	0	0	0	0	0	0	0	0	0	0	0	0	0.14125	0	0.30243	0.68568	0.331214	0.126417	0.211664	0	0	0	0	0	0	0.00754	0	0	0	0	0	0	0	0	0	0	0	0	0	1.44534	0.53705	0
s__Bacteroides_ovatus	0.09144	0.155264	0.122494	0.843824	6.01166	0.07388	1.26046	0.577593	3.05876	0.361919	0.01903	0.60078	1.14648	1.45127	0.0173196	0.00614026	0.12652	0.04005	0.0542711	0.03876	0.03869	1.39549	0.06004	0.40773	0	0.266185	3.4891	5.62733	0.31175	0	0.26057	1.60554	0.01816	1.40293	0.441789	0.83883	0	0.0191533	0.0433562	0.00561	0.47553	0.298832	0.00605	0.24863	0.17067	0.031221	0.01604	0.18022	0.0930401
s__Veillonella_unclassified	0.00317	0.0112003	1.05805	0	0.19891	0.02521	0.0075	0	0.0237907	0.0826781	0.04857	0	0.0327106	0.499995	0.0203107	0	0.00087	0	0.293446	0.04554	0.05226	0.00668	0	0.000280461	0.0273859	0	0.038953	0.11918	0.10619	0	0	0.76743	0.05976	0.268918	0.00363394	0	0.00379043	0.00478582	0.00708101	0.29871	0.02079	0.260544	0.01251	0.0045	0	0	0	0	0.00549
s__Bifidobacterium_longum	1.9534	12.034	0.00411015	0.00424198	4.24748	1.59847	0.924139	0.0746256	0.0452114	2.20702	2.27973	0.42452	0.265205	5.08932	1.10227	0.341484	5.37817	0.05524	0	0.30933	0.24935	0.04213	0.45734	0.0719181	0.00084018	0	5.44131	7.55309	0.90365	0.21518	0.90447	0.23078	0.45639	1.90652	0.646832	55.994	0.0152617	0.0513024	0.187917	1.14031	0.02846	3.06502	0.02969	0.87232	1.60424	1.03684	0.835989	1.08769	0.948011
s__Pediococcus_pentosaceus	0	0.00895026	0	0	0	0	0	0	0	0	0	0	0	0	0	0	0	0	0	0	0.02005	0	0	0	0	0	0	0	0	0	0	0	0	0	0	0	0	0	0	0	0	0	0	0	0	0	0	0	0
s__Holdemania_unclassified	0	0	0.00989035	0	0.0176	0	0.00816	0.0040303	0.0638319	0.0139631	0.01444	0	0.0157503	0	0.000838699	0	0.0003	0.01328	0.00695013	0	0	0	0	0.0216055	0	0	0.0414532	0	0	0	0	0.01816	0.0013	0.0731076	0.00419455	0	0	0.0171008	0.0508473	0.01178	0.00942001	0	0.00169	0.09019	0	0.00174005	0.00322	0	0
s__Bacteroides_clarus	0.03218	0	0	0	0	0	0	0	0	0	0.04278	0.00406	0	0	0	0	0	0.00196	0	0	0	0.03122	0.00188	0	0	0	0	0	0	0	0	0	0.00226	0.0555458	0	0	0.0283432	0	0	0	0.0724401	0.0784864	0	0	0	0	0	0	0
s__Streptococcus_australis	0.05083	0.0035901	0.000400014	0	0	0	0	0.00864064	0.0579318	0.0151733	0.1511	0.00119	0.109182	0.135377	0.0267676	0	0.13808	0.00255	0	0.04227	0	0.00392	0	0.00757244	0.0569722	0.0277005	0.0826564	0.00447	0.10502	0	0.01231	0	0.01022	0.144655	0.189325	0	0	0	0	0.02107	0.01314	0	0.016	0	0	0	0.05074	0	0
s__Ruminococcus_lactaris	0.63982	0.0879325	0	0.201344	0	0	1.21554	0.178743	0.00259008	1.05973	0.00097	0.73565	0	0.119372	1.10465	0	0	0	0	0.29132	0	0.41597	0	0.686768	0.18551	0	0	0	0	0	2.08202	0.01011	0	0	0.00058063	0.55784	4.38284	0.000891084	0.227743	0.00054	0.38157	2.11096	0.1138	0	0.02786	0	0	0	0
s__Odoribacter_splanchnicus	0	0.139574	0	0.356666	2.03146	0.56132	1.01885	0.13913	0	0.100522	0.49099	0.877	0.54761	0.219459	0.368139	1.37301	0.39189	0	0.216204	0.1516	0.41929	0.73041	1.60584	2.01371	0	0.432218	0	0	0.73117	0	1.12928	1.86443	0.10691	0.501252	0	0	0	0	0.574182	1.31119	1.97625	0.798627	0.23779	1.83932	0.24352	0.470805	1.03955	0.87508	0.678541
s__Paraprevotella_clara	0	0	0	0	0.82348	0	0	0	0	0	0.29216	0.30373	0	0	0	0	0	0.04017	0.208884	0	0	0	0.05433	0.358038	0	0.109022	0	0	0	0	0	0.02945	0.04607	1.88407	0.0802971	0	0	0	0	0	1.34663	0.120305	0.00204	0	0	0.0337111	0	0.0091	0
s__Megamonas_hypermegale	0	0	0	0.0222604	0	0	0	0	0	0	0	0.83765	0	0	0	0	0	0	0	0	0	0	0	0	0	0	0	0	0	0	0	0	0	0	1.03929	0	0	0	0	0	0	0	0	0	0	0	0	0	0
s__Granulicatella_adiacens	0	0	0.0056902	0	0	0	0	0	0	0.00131029	0	0	0	0.00715193	0	0	0.00392	0	0	0	0	0	0	0	0	0	0	0.00104	0	0	0	0	0	0	0	0.01444	0	0	0	0	0	0.00135028	0	0	0	0	0	0	0
s__Actinomyces_odontolyticus	0	0.00242007	0.00516018	0	0	0	0	0.00123009	0	0.000440096	0.00851	0	0.00632012	0.00424115	0	0	0.00972	0.00133	0	0	0.02063	0	0.00054	0	0	0.00582011	0	0	0	0	0	0	0.00723	0	0.0012013	0.00155	0	0	0	0	0	0	0	0	0.01584	0	0	0	0.00257
s__Clostridium_bartlettii	0.0181	0.511305	0.00487017	0.00797372	0	0.03299	0	0.197455	0.104893	0	0	0	0.0055101	0.319726	0.434537	0	0.11368	0	0.00239005	0.55543	0.13416	0	0	0	0	0.124552	0	0.03231	0	0.01494	0.78662	0	0.0211	0	0	0.19971	0.562884	0	0.0213531	0.54497	0	0.185289	0.03669	0.03197	0.00536	0	0	0	0
s__Paraprevotella_unclassified	0	0	0	0	1.96151	0	0.0082	0	0	0	1.07445	0.64402	0	0	0	0	0	0.09634	0.667793	0	0	0	0.20282	0.430557	0	0.310386	0	0	0	0	0	0.14948	0.1378	3.89681	0.176792	0	0.0767687	0.476099	0.0706401	0	3.56195	0.276228	0.02893	0	0	0.0602419	0.00954999	0.05932	0
s__Clostridium_asparagiforme	0	0	0.0167306	0	0	0.01628	0	0	0.0184306	0	0.01813	0.00366	0.0341106	0	0	0.0653527	0.0025	0	0.0050101	0.00289	0	0	0	0.0129513	0	0	0.0294223	0.20663	0	0.00402	0	0	0	0	0	0	0	0	0.0154222	0.00178	0.02266	0	0.00398	0.0155	0.02654	0.00373012	0	0	0.03565
s__Collinsella_aerofaciens	4.64973	0.509325	0	0	0.81997	1.70174	1.06032	11.3868	0.179375	1.28743	1.32516	2.1767	0.0115302	0.0189851	1.15417	0.0150306	0.26553	2.04539	0.0742714	0.65024	1.09629	0.49356	10.556	0.747628	0.601099	11.4627	0.0025802	0.01221	0	0.00053	0	1.19144	0.6747	1.55571	2.44744	0	2.46926	1.7933	0.90826	0.13968	0.24347	4.21337	0.42776	1.88606	0.41985	1.43823	2.46483	1.42531	0.01396
s__Streptococcus_thermophilus	1.54357	0.227967	1.86418	0.0145368	0	0.12263	0.12657	0.171523	0.394342	0	0.46828	0	0.0176803	0.606304	0.884727	0.0413017	0.00994	0.17572	1.16177	0.70681	0.00148	0.43627	0.00817	0.00287472	0.555479	0.693683	0.705495	1.81691	0.3568	0	0	0	0.00825	0	0.102081	3.06563	0	0	0.183566	0	0	0.0127827	0.03158	0.60174	0	0.0192606	6.21026	0.04741	1.07747
s__Bacteroides_stercoris	0.00108	0.218866	0.00161006	1.28611	0.0005	0.84212	2.58826	0	0.00717022	0.0013503	7.43637	11.107	0.0386607	0.0219259	11.4992	0.0327714	0.02236	0.08102	0	0	0.12217	1.54339	4.38145	0.0195421	0.00410088	0.636032	0	0.00067	0.87296	0	0	0.08941	1.86124	26.5032	0.10091	1.16723	0.0227426	0.681048	3.25861	0.02676	0.28555	0	0	0.04334	0	0	0.06537	0	0.00112
s__Ruminococcus_gnavus	0.00069	0	4.47175	0.00907423	0	0.06654	0	0.000250019	0.0818425	0.650682	0.00725	0.06028	0.00178003	0.00731198	0.21307	0.70584	0.01766	0.11732	0	0.08844	0.09466	0.12067	0	0.0023138	0	0	0	0.4065	0	6.00356	0.02347	0	0.11931	0.172148	0.00959041	0.48103	0.0626871	0.0256111	0.00650093	0.16373	0	0.354714	0	1.70121	0.08387	0.00432013	0.5969	0	0.16097
s__Bifidobacterium_pseudocatenulatum	0.21189	0	0	0	0.06476	0	0.04076	0.0249219	0.00745023	0.420572	0	0	0.442678	0.0586759	0	0	0.5126	0.98423	0	0	0	0	0	0.156327	0	0	0	0	0	0	0	0	0.00243	0.230564	0.102621	0	0.940857	0.0100722	0	0	0	0.0395983	0	0	0.15258	0	0	0	0
[truncated: 10 more columns]

## Sheet: gene pathways
# Pathway	C_6G10	Y_6G11	Y_6G12	C_6G13	C_6G14	C_6G15	C_6G16	Y_6G1	Y_6G2	Y_6G3	Y_6G4	Y_6G5	C_6G6	E_6G7	C_6G8	E_7G10	Y_7G12	Y_7G14	Y_7G15	Y_7G16	Y_7G17	Y_7G18	Y_7G19	C_7G1	E_7G20	E_7G21	E_7G22	E_7G24	E_7G25	E_7G26	C_7G27	C_7G28	E_7G29	C_7G2	E_7G30	C_7G31	C_7G32	Y_7G33	Y_7G34	E_7G38	Y_7G39	C_7G3	E_7G40	E_7G41	E_7G42	E_7G43	E_7G44	E_7G45	E_7G46
1CMET2-PWY: N10-formyl-tetrahydrofolate biosynthesis	233.371	364.889	298.839	485.312	242.341	276.587	300.793	242.41	241.27	296.157	369.32	295.851	198.271	246.349	368.129	278.046	179.428	355.621	203.609	260.687	245.657	374.823	343.822	350.225	174.79	273.981	373.595	236.64	368.846	302.005	228.879	297.092	205.822	15.9042	301.318	142.264	179.099	244.138	236.992	270.626	265.799	163.327	305.282	349.47	262.226	253.032	228.567	218.713	220.221
3-HYDROXYPHENYLACETATE-DEGRADATION-PWY: 4-hydroxyphenylacetate degradation	21.4564	0	0	0.205916	0.203357	0.22825	0	0	0.194417	0	0	0	4.09792	0.148241	0	1.76157	18.4078	0	0	0	0	0	0	1.81844	0	0	0	0	0	9.50033	0	1.12207	0.172845	0	0	5.47532	23.349	0.46584	0	127.942	0.305024	0.210848	0.163827	0	0	0	7.25157	0	0
7ALPHADEHYDROX-PWY: cholate degradation (bacteria, anaerobic)	2.61877	0	0	0	0	0	0	0	0	0	0	0	0.71853	0	0.302421	0	0	0	0	0	0	0	0	0	0	0	0	0	0	0	0	0	0	0	0	0	0	0	0	0.924025	0	0	0	0.21417	0	0	0	0	0
AEROBACTINSYN-PWY: aerobactin biosynthesis	0	0	0	0	1.8536	0.0604925	0	0.064467	0	0	0.365405	0	4.31189	0.0690168	0	1.2539	0	0	0.124593	0	0	0	0	2.36346	0	7.69931	0	0	0	0	0	1.29872	0.113446	0.676889	0	8.81891	0	0	0	0	0	89.0258	0	0.0967633	0.242471	0	0.298813	0	0.230844
ALL-CHORISMATE-PWY: superpathway of chorismate metabolism	0	0	0	0	0	0	5.75357	1.17586	1.01741	0	1.38559	3.2914	0	0	0	0	15.263	0	0	0	0	0	0	0	0	0	0	0	0	0	0	0	0	0	0	6.4131	0	0	0	1.28942	0.985487	0	0	0	0	0	0	0	1.7145
ALLANTOINDEG-PWY: superpathway of allantoin degradation in yeast	0.742367	0	0	0	2.59976	0.742228	0	0	0.280371	0	0	0	3.32353	10.9031	0	0.693387	0	0	0	0.2321	0	0	0	6.09952	0	0	0	0	0	0.090137	0	0.304836	0	0.235715	0	0	0	0.779926	0	0	0	0.545709	0.193879	0	0	0	0.262886	0	0
ANAEROFRUCAT-PWY: homolactic fermentation	207.029	236.28	182.369	187.746	223.683	147.194	331.678	258.968	137.859	157.551	161.509	164.141	188.365	192.145	313.97	197.746	222.282	155.397	143.892	203.112	101.931	217.929	197.091	269.409	119.878	127.595	136.752	193.43	269.881	338.482	188.899	244.85	152.702	22.1819	120.97	131.531	154.425	249.105	186.944	299.363	88.1451	215.314	224.347	229.439	157.016	225.121	145.966	256.48	216.025
ANAGLYCOLYSIS-PWY: glycolysis III (from glucose)	368.712	445.756	436.458	317.961	311.757	389.362	419.525	431.774	405.75	534.669	425.944	375.44	336.157	406.729	631.424	400.14	321.752	397.687	389.506	426.196	335.719	422.498	464.989	523.543	286.377	351.524	528.831	420.089	589.112	365.147	406.702	538.49	300.205	35.1268	439.377	171.491	208.323	434.312	417.066	323.515	348.057	312.1	369.458	382.113	313.46	369.035	169.972	371.718	331.506
ARG+POLYAMINE-SYN: superpathway of arginine and polyamine biosynthesis	84.8893	4.81489	116.152	44.9081	48.124	59.8498	33.9076	42.8861	70.1693	50.7302	67.4523	53.1841	50.9471	64.397	11.4106	66.1453	133.283	28.7693	62.1914	12.2539	14.4533	65.9683	80.6952	110.085	136.036	80.8745	30.3416	97.2999	28.832	113.848	36.2254	22.8847	20.1856	5.14861	51.2788	63.4445	69.0982	93.4716	34.1366	193.59	42.3782	131.32	69.8144	18.4661	17.0246	98.0179	139.514	73.9359	67.7757
ARGDEG-PWY: superpathway of L-arginine, putrescine, and 4-aminobutanoate degradation	20.2156	0	0	0	9.0098	0.475292	0.22082	0	0	0	0.784744	0	5.88407	14.5638	0	1.61564	28.7762	0	0.814489	0	0	0	0	4.14047	0	8.72598	0	0	0	12.933	0.375496	2.04111	0.23179	0.22286	0	11.4194	29.2968	1.15402	0.28861	116.151	0.458784	83.1024	0	0.16252	0.370163	0	15.909	0	0
ARGININE-SYN4-PWY: L-ornithine de novo biosynthesis	16.0362	153.437	135.22	316.865	58.7802	133.368	97.165	82.9037	108.617	100.447	190.759	156.682	47.5367	91.047	169.866	74.3273	46.2055	208.39	35.19	142.419	101.196	172.049	191.989	131.532	38.1694	47.2951	50.4174	52.7152	250.056	46.6193	84.1495	146.292	90.8714	1.17958	91.0574	21.4317	81.0758	84.6622	63.7782	32.0711	50.7174	13.3534	97.3541	192.498	105.004	73.5486	2.63909	52.1941	87.6689
ARGORNPROST-PWY: arginine, ornithine and proline interconversion	0.393029	2.22196	4.00668	0	19.6401	2.62491	3.10109	1.33342	2.84563	1.02011	9.09993	3.90526	14.1796	28.3088	0	7.08899	1.38894	0.273964	2.80867	8.36275	0	0	0.756637	0	0	42.8031	0	5.16824	1.36206	3.90701	3.05752	1.41066	6.25307	1.42853	0	26.2926	4.43125	1.1493	2.736	0.224355	1.81654	6.88097	7.80495	1.84175	2.25769	0.598141	0.329129	8.38969	1.44563
ARGSYN-PWY: L-arginine biosynthesis I (via L-ornithine)	435.625	119.131	311.023	150.211	343.49	96.6429	280.525	245.339	160.433	220.189	153.286	172.102	229.133	149.693	305.399	175.348	455.907	91.2322	107.967	49.6453	77.1651	197.883	163.497	356.037	175.936	208.546	667.204	360.908	79.2342	364.952	228.385	148.238	58.4884	34.3224	170.076	185.344	239.055	385.193	301.024	332.259	180.281	227.228	341.717	309.82	224.246	257.938	307.558	135.954	86.8171
ARGSYNBSUB-PWY: L-arginine biosynthesis II (acetyl cycle)	311.224	52.8173	194.23	111.758	256.585	39.5882	180.444	122.731	72.6147	107.073	70.4185	82.3473	135.632	67.2944	222.004	82.5208	376.29	37.1899	43.1136	19.7655	31.7525	104.37	76.2666	268.293	70.1429	81.1456	581.426	223.54	33.0891	247.092	119.24	72.1244	17.5235	33.2942	78.6395	105.507	102.56	296.04	169.575	283.644	80.676	174.748	238.277	236.374	108.918	131.561	150.799	58.6554	35.7684
ARO-PWY: chorismate biosynthesis I	551.282	434.047	573.059	200.79	377.418	672.661	512.385	570.554	532.728	602.083	583.921	529.632	351.27	496.266	444.62	559.483	537.606	655.245	672.347	404.579	538.852	448.69	518.891	494.733	581.481	632.81	675.461	645.717	509.447	491.057	514.915	459.41	401.093	21.2389	568.166	327.575	318.79	541.67	531.624	382.558	608.735	257.426	454.387	492.91	589.813	670.997	680.427	581.739	550.236
ASPASN-PWY: superpathway of L-aspartate and L-asparagine biosynthesis	79.8639	133.15	160.557	191.842	110.651	118.412	178.047	160.974	157.992	168.428	174.645	126.87	70.7184	155.708	153.054	128.426	187.691	177.439	90.7223	170.174	90.4892	159.783	174.506	239.515	150.508	137.289	144.173	196.96	169.157	169.705	149.375	181.073	83.9858	10.8841	143.355	85.3622	143.438	184.011	141.025	233.183	144.84	202.856	147.733	218.114	89.4061	166.673	123.064	124.27	107.006
AST-PWY: L-arginine degradation II (AST pathway)	15.9344	0.105865	0.334888	1.43833	6.15642	0.223403	1.55861	0.182913	0.247148	0	1.80482	0.511969	3.64497	9.39299	0.333337	1.63509	20.0042	0	1.58174	0.106562	0	0	0	3.86363	0	5.2649	0	0	0	8.72514	0	1.44543	0	1.67474	0.76917	11.8045	25.2826	5.72343	0	97.8565	0.458689	59.2817	0.324173	0.39842	0.257125	0	12.3517	0.27386	0
BIOTIN-BIOSYNTHESIS-PWY: biotin biosynthesis I	44.5276	20.1719	80.086	96.1401	23.786	14.0864	13.0456	15.7168	27.0308	7.69586	29.0932	11.914	24.546	40.9962	11.0659	13.9679	62.4815	0.861147	15.9522	36.8999	20.9292	38.4862	3.93755	37.0738	3.28753	22.6483	32.34	1.57415	6.03714	50.188	43.1009	10.4318	28.346	4.89349	13.5056	38.2849	68.0639	58.8765	3.78181	179.874	2.20616	112.905	17.1919	11.8095	60.234	8.50426	39.3749	18.2087	16.453
BRANCHED-CHAIN-AA-SYN-PWY: superpathway of branched amino acid biosynthesis	392.814	274.393	402.319	188.919	453.794	389.935	384.875	465.098	441.308	436.983	375.679	320.992	268.687	379.949	337.429	337.583	363.161	420.665	352.806	325.018	329.902	304.02	329.245	439.519	461.927	439.293	626.782	444.86	332.731	379.213	382.091	311.551	188.464	43.7471	379.705	277.11	288.476	403.905	447.747	314.923	513.74	223.874	393.365	336.007	451.725	368.471	399.225	361.906	305.785
CALVIN-PWY: Calvin-Benson-Bassham cycle	237.606	351.313	502.683	293.051	223.023	472.96	399.763	395.963	428.647	477.189	438.826	369.825	313.814	392.178	465.071	436.291	377.924	464.131	454.419	359.128	365.129	355.785	402.99	396.173	446.751	530.82	353.299	517.334	490.125	415.671	479.316	460.381	248.025	15.7749	434.723	154.057	197.118	483.623	430.724	361.016	473.212	228.962	354.929	282.519	360.624	465.517	445.207	466.136	364.721
CATECHOL-ORTHO-CLEAVAGE-PWY: catechol degradation to &beta;-ketoadipate	0	0	0	1.4743	0	0	0	0	0	0	0	0	0	0	0	0	0	0	0	0	0	0	0	0	0	0	0	0	0	0	0	0	0	0	1.87086	0	0	1.09097	0	0	0	0	0	0	0	0	0	0	0
CENTFERM-PWY: pyruvate fermentation to butanoate	2.45512	17.1693	43.1387	7.24511	10.6329	28.7958	28.131	21.8892	14.2217	27.1646	19.5603	15.9165	11.3702	22.5762	4.59836	11.9115	0	5.34218	15.3181	15.1268	22.8149	32.6325	3.52545	4.57232	13.1225	11.8611	0	13.2401	5.26442	18.5127	6.24003	10.251	27.4633	0.531485	35.5936	15.3064	0	0	14.3865	0.759215	1.27881	9.16776	46.3092	0	0.801847	17.9561	6.65823	29.4278	24.5477
CITRULBIO-PWY: L-citrulline biosynthesis	5.154	106.042	18.7899	56.3211	51.8753	48.2008	53.5208	26.0383	9.07151	24.3767	52.9443	27.0488	20.1214	17.8606	102.429	52.5665	10.6287	22.9384	17.4883	21.4058	15.6678	48.5075	65.8309	45.8217	38.7634	11.7269	15.2314	12.7689	48.2392	10.78	58.0327	68.5608	47.3807	15.819	60.1318	8.96675	11.5291	3.14157	20.335	15.1075	13.0852	7.19739	13.1836	28.8204	4.59674	18.8365	10.6703	31.7723	47.2708
COA-PWY-1: coenzyme A biosynthesis II (mammalian)	542.342	498.715	519.414	530.182	422.141	617.192	471.421	583.243	495.238	551.965	563.314	536.016	402.375	487.842	498.549	576.416	476.154	608.815	595.065	503.636	581.605	549.729	565.2	510.085	575.669	560.676	740.051	565.434	571.641	473.478	470.07	519.087	408.827	22.036	565.929	344.412	424.353	420.232	499.791	393.291	511.701	367.183	437.13	493.314	607.042	563.251	581.858	536.281	666.205
COA-PWY: coenzyme A biosynthesis I	86.0947	159.15	247.809	39.8483	137.763	106.106	200.736	129.258	197.099	208.961	157.831	139.979	110.079	191.762	243.876	164.237	197.873	148.432	142.562	200.656	95.5456	204.112	193.822	308.265	275.04	220.054	172.121	259.061	283.237	190.093	180.356	258.004	90.9124	20.2052	198.787	62.0174	75.1894	242.368	214.274	216.203	223.723	160.403	191.005	213.412	81.7569	165.342	163.616	142.08	134.134
COBALSYN-PWY: adenosylcobalamin salvage from cobinamide I	178.627	133.344	223.009	44.235	38.3113	86.0365	96.355	94.7391	134.79	196.535	201.139	152.497	45.2409	149.219	36.4099	145.157	173.034	182.407	216.006	104.467	65.8378	103.381	194.291	187.382	161.215	242.775	173.628	176.315	9.57243	202.236	166.028	73.3877	22.541	5.53122	187.421	35.7083	70.4796	248.974	175.651	186.79	230.652	87.3054	109.307	234.167	27.4444	244.732	211.528	201.518	97.1346
COLANSYN-PWY: colanic acid building blocks biosynthesis	54.2661	115.731	19.4644	80.1646	33.7714	42.0821	56.0628	28.3171	44.7465	45.3074	51.8325	47.7072	41.4445	69.2776	119.854	42.8949	79.4511	63.6752	32.6722	44.6181	33.6504	112.729	89.8437	143.054	20.5515	20.0861	44.0823	19.508	73.4942	60.0573	81.2982	73.5319	48.1045	8.95522	69.5857	40.4617	59.4748	122.628	16.4694	153.82	19.4509	91.7659	40.6172	94.5769	67.5404	20.8876	44.3217	66.0789	47.7707
COMPLETE-ARO-PWY: superpathway of aromatic amino acid biosynthesis	522.575	426.488	546.62	216.28	376.619	636.201	454.05	540.813	480.907	572.084	549.329	511.383	336.858	477.388	436.871	517.03	506.231	637.508	628.203	396.711	518.67	446.229	487.688	485.322	553.808	610.725	642.616	597.163	509.067	473.582	469.354	450.606	394.707	22.4762	535.583	320.66	307.355	521.339	494.764	378.821	557.367	254.478	445.661	489.811	543.144	599.401	652.19	562.412	506.944
CRNFORCAT-PWY: creatinine degradation I	7.75008	0	3.81749	0	0	17.5729	1.88193	0.822136	3.22014	6.17706	1.85055	9.2744	6.10415	9.88607	0.515253	8.6758	1.38245	3.44003	2.13016	5.64926	4.60393	1.99492	5.08324	0	8.17257	0.287318	0	0	0	0	3.58051	4.87846	2.432	0	1.63135	3.45673	0	0	3.16831	0	0.809182	0	0.798299	0	0	11.9399	7.35681	4.46811	22.2054
DAPLYSINESYN-PWY: L-lysine biosynthesis I	188.259	47.4457	57.6282	133.219	200.897	63.6247	116.53	223.778	148.925	120.64	65.5538	109.097	140.123	122.707	82.3541	59.5362	103.817	10.4894	57.777	90.1465	132.55	120.411	24.5469	86.661	12.723	90.8461	340.046	79.4329	65.8922	87.8046	129.685	120.045	65.7806	7.42951	92.655	107.627	114.223	197.091	171.33	231.867	91.6782	190.289	75.4552	77.9695	142.987	21.9733	66.0042	76.6609	115.697
DENITRIFICATION-PWY: nitrate reduction I (denitrification)	0	0	0	0	0	0	0	0	0	0	0	0	0	0	0	0	0	0	0	0	0	0	0	0	0	0	0	0	0	0	0	0.11243	0	0.585471	0	0	0	0	0	0	0	0.193726	0	0	0	0	0	0	0
DENOVOPURINE2-PWY: superpathway of purine nucleotides de novo biosynthesis II	194.355	255.282	267.511	122.857	261.603	254.071	318.114	237.045	247.992	258.808	252.54	225.441	177.534	216.272	222.609	223.597	177.72	171.302	229.769	219.778	219.213	212.17	231.564	253.874	255.978	154.032	209.695	247.753	196.313	196.528	193.731	210.988	205.627	31.2649	262.832	166.446	144.36	188.064	209.38	201.428	180.134	155.5	251.213	204.105	183.407	268.038	175.527	183.77	216.018
DTDPRHAMSYN-PWY: dTDP-L-rhamnose biosynthesis I	319.218	325.296	339.422	88.4474	282.91	324.524	284.923	317.542	328.86	370.765	349.059	332.357	161.728	341.477	328.756	338.937	275.415	377.296	453.588	319.677	289.896	332.966	377.206	392.755	313.312	409.151	430.556	323.658	321.986	371.584	345.497	310.561	338.992	23.0262	373.034	117.924	154.037	407.126	391.078	252.266	624.63	96.0119	269.161	395.105	289.268	422.563	288.064	347.845	303.967
ECASYN-PWY: enterobacterial common antigen biosynthesis	25.8308	0	0.361618	0.112577	10.5446	0	0	0.66455	0	0	2.61472	1.15798	6.31394	19.2973	0.585235	3.72589	35.6722	0	3.27347	0.319522	0	0	0	9.66676	0	11.3858	0	0	0	12.2812	0	1.70785	0.293222	0.989367	0	17.305	42.4132	3.46765	0.183866	149.831	0	107.014	0.13796	0.406022	0.439625	0	22.3324	0.527969	0.321235
ENTBACSYN-PWY: enterobactin biosynthesis	101.448	0	0	2.10119	46.8608	9.67747	10.0164	21.3747	14.7088	0	10.659	9.68023	22.0258	54.0891	29.1743	29.852	96.5009	0	20.5966	0	0	0	0	23.1653	0	35.2446	0	0	0	56.9028	30.468	6.93576	6.31735	5.62109	4.34644	68.8375	96.9055	3.00669	6.46421	284.234	4.98349	166.793	23.7691	4.25036	0	0.931498	50.5333	16.1558	4.30077
FAO-PWY: fatty acid &beta;-oxidation I	20.2352	3.14893	6.03525	13.1493	52.0772	11.0446	13.9315	14.4367	7.88914	0.120524	13.1023	14.576	19.9533	34.9223	8.89327	7.37093	65.1162	8.1693	14.9684	13.0427	7.3409	5.24457	1.93756	33.5863	4.12554	34.3209	0	10.1678	3.07948	48.4669	42.4386	7.40865	14.3471	7.59274	18.465	21.9113	31.2084	70.6377	33.8549	19.9585	6.79243	29.9966	8.04205	2.00575	3.45888	2.56376	40.307	13.6283	11.4193
FASYN-ELONG-PWY: fatty acid elongation -- saturated	49.4917	18.2019	83.7151	120.874	24.2911	13.8763	11.9565	15.7259	28.5913	6.88473	26.2404	10.7272	24.4638	47.9465	9.84354	12.9695	66.8509	0.74312	15.5333	42.2509	19.1539	35.7002	3.41961	33.3991	2.84066	21.7896	52.1158	1.36321	5.27415	61.6595	54.2931	9.49211	28.0251	8.10362	12.1167	42.8605	74.833	100.161	2.87157	184.761	1.95783	117.989	15.3368	10.5543	76.9532	7.71581	40.3764	18.0276	15.1222
FASYN-INITIAL-PWY: superpathway of fatty acid biosynthesis initiation (E. coli)	37.6461	11.6915	61.0145	84.2355	16.2759	8.95879	7.62845	10.2525	19.2157	4.36047	17.0368	6.81926	16.3335	33.588	6.22881	8.33375	54.8085	0.465288	10.6094	28.3448	12.4949	23.681	2.15064	21.9104	1.78871	14.663	38.88	0.854575	3.31903	45.93	38.0357	6.04343	18.5719	5.8624	7.7722	33.4714	59.9386	85.8614	1.81075	178.043	1.24203	136.328	9.8924	6.73391	59.3585	4.92952	35.8908	11.7346	9.76321
FERMENTATION-PWY: mixed acid fermentation	135.437	2.81822	47.7736	9.04642	89.2037	40.5515	17.0148	89.9621	42.3277	3.9572	36.5093	35.0036	40.4432	37.853	35.7927	25.234	48.7692	15.4759	162.524	50.1221	47.8112	22.7932	0.369356	28.7155	31.0921	71.2536	68.9685	64.2346	22.3642	64.8478	44.1949	4.30989	19.9147	3.94586	23.0092	68.5031	48.473	89.5422	59.4312	108.287	93.9428	89.2169	81.2008	7.25718	7.52557	159.491	24.5896	15.5684	103.21
FOLSYN-PWY: superpathway of tetrahydrofolate biosynthesis and salvage	101.944	38.3596	40.4714	9.72477	59.6531	46.612	68.8817	80.8719	26.5186	77.9325	28.1323	64.2656	39.0318	63.7308	94.8037	70.9436	76.6566	82.065	63.8662	33.2638	30.9062	25.9477	35.0157	64.5004	71.549	109.383	26.7271	96.8149	74.1246	95.5998	50.173	19.5019	18.7374	6.0301	52.2259	45.1517	70.7501	72.9177	40.6486	197.994	48.4337	118.421	56.6129	25.2561	6.0223	29.0546	64.6971	27.6222	16.6513
FUC-RHAMCAT-PWY: superpathway of fucose and rhamnose degradation	46.2855	1.48415	10.1759	14.9726	25.2707	16.3345	16.5328	2.44492	14.5414	3.50235	7.28707	9.99338	21.9548	40.1113	3.61966	12.8048	78.2135	1.02171	23.1661	3.81852	2.71603	12.3198	3.20733	51.6678	0.589148	28.3008	0	0	1.27515	44.0716	12.2284	7.35354	13.294	1.84281	25.3774	34.1253	50.2092	16.3161	3.66156	169.04	5.96924	125.36	13.4898	2.2582	2.00251	3.81597	53.0831	8.44069	0
FUCCAT-PWY: fucose degradation	46.3866	0.768506	28.595	7.32792	23.3757	49.8122	55.5949	8.57547	10.2529	12.6988	3.38531	22.6821	35.3828	26.1458	1.63661	21.4445	54.8038	1.02261	20.1443	3.74042	10.6107	11.2561	3.15185	27.3848	22.8349	35.1717	0	7.43581	0.570199	46.4976	57.6877	5.17146	6.62992	1.78286	13.2937	23.9941	39.6142	7.73362	2.96412	179.736	6.40873	135.896	7.82855	1.01034	1.2379	5.02705	40.8102	7.7238	6.91108
GALACT-GLUCUROCAT-PWY: superpathway of hexuronide and hexuronate degradation	42.2979	146.722	155.706	33.8283	36.5387	81.5498	96.0237	46.6814	154.526	122.336	165.019	100.197	24.0311	147.099	48.5189	113.604	171.806	161.981	71.7832	114.012	30.1783	105.518	166.253	176.542	122.503	103.484	139.412	106.639	44.9391	89.7711	127.908	55.3055	88.8622	2.46193	148.089	33.4616	75.2216	147.258	127.72	154.174	193.16	122.608	102.033	122.385	150.995	162.681	85.262	124.45	106.062
GALACTARDEG-PWY: D-galactarate degradation I	25.6151	0.401172	0	43.0573	9.36805	0.840691	0.333924	0.941184	0.0811859	0.292666	1.61311	0.363955	5.19472	10.3048	0.588332	1.85923	28.5761	0	2.57861	0.317123	0.185061	0	0.524856	8.43084	0	7.24597	0.308328	0	0.258718	15.736	12.7924	1.26439	3.96789	0.982378	0	15.2434	8.06083	22.4645	0.954832	135.13	1.08667	64.4299	0.77523	0.943834	1.50439	0	19.1569	0.334698	0.538585
GALACTUROCAT-PWY: D-galacturonate degradation I	37.9311	147.777	175.715	75.1459	32.931	82.6551	125.941	55.5097	156.915	137.066	182.127	91.8062	19.3051	151.483	34.3686	124.086	174.477	171.371	81.7547	122.317	38.194	100.177	160.604	170.287	133.493	104.497	122.656	110.366	38.4847	77.8442	123.151	52.7151	83.8812	1.68122	152.007	28.7246	68.4278	142.516	142.731	130.98	198.325	100.841	117.855	112.982	162.672	168.612	76.9395	128.708	112.843
GLCMANNANAUT-PWY: superpathway of N-acetylglucosamine, N-acetylmannosamine and N-acetylneuraminate degradation	61.3556	166.496	143.255	65.9018	38.356	89.7061	95.3858	197.423	128.549	75.7605	176.713	104.587	38.1774	137.383	52.4765	202.634	184.41	125.411	103.02	113.443	50.2783	107.199	202.134	195.75	166.572	100.335	296.432	201.558	120.867	95.8276	82.5781	96.5384	103.489	6.63302	117.75	88.328	80.4238	132.199	134.711	206.012	159.37	135.59	89.2568	85.9492	138.701	188.756	111.127	107.849	95.7333
GLUCARDEG-PWY: D-glucarate degradation I	30.4579	0.385455	0	41.5708	10.3369	0.752326	0.438925	0.896314	0.401314	0.202926	1.49324	0.362493	5.96671	13.4847	0.563301	1.77591	35.4078	0	2.21826	0.571076	0.185061	0	0	10.1429	0	7.17829	0	0	0.258174	18.2547	12.6886	1.3129	3.96087	1.39829	0.263054	15.119	21.5129	46.4454	1.27218	148.844	1.14937	85.468	0.766769	1.0133	0.885895	0	19.9692	0.308399	0.567631
GLUCARGALACTSUPER-PWY: superpathway of D-glucarate and D-galactarate degradation	25.6151	0.401172	0	43.0573	9.36805	0.840691	0.333924	0.941184	0.0811859	0.292666	1.61311	0.363955	5.19472	10.3048	0.588332	1.85923	28.5761	0	2.57861	0.317123	0.185061	0	0.524856	8.43084	0	7.24597	0.308328	0	0.258718	15.736	12.7924	1.26439	3.96789	0.982378	0	15.2434	8.06083	22.4645	0.954832	135.13	1.08667	64.4299	0.77523	0.943834	1.50439	0	19.1569	0.334698	0.538585
GLUCONEO-PWY: gluconeogenesis I	55.1874	33.4746	91.3063	124.745	58.7997	67.0426	174.889	137.707	64.2548	47.6385	70.5877	73.5429	83.5911	92.7273	7.86369	122.178	40.7568	16.9286	63.8361	41.8522	63.3786	9.5287	21.7941	48.5706	32.3374	53.7586	23.469	64.7655	21.3096	164.581	86.1816	110.408	109.761	2.30735	59.0865	83.2254	79.4901	130.271	39.7352	30.1147	35.3837	47.3253	96.8024	3.88686	6.80489	57.2988	68.8549	77.4031	119.479
GLUCOSE1PMETAB-PWY: glucose and glucose-1-phosphate degradation	58.0896	0.20064	5.79154	3.62542	36.1708	1.61078	2.42	4.57075	2.78833	0.380887	6.30453	4.5171	27.3239	36.7845	0.740208	5.60473	79.4928	0	6.06962	3.27487	0	0.451654	0.462732	9.10908	0	25.2819	0	0.286702	0.400505	29.7952	0	9.64128	0	2.38714	3.34568	35.6276	42.3246	11.8298	1.71094	181.562	2.80036	110.758	0.846778	1.21647	4.3074	0.774784	41.2568	2.86489	2.46372
GLUCUROCAT-PWY: superpathway of &beta;-D-glucuronide and D-glucuronate degradation	45.5117	135.33	141.041	24.4629	33.8188	75.9697	83.9092	41.5929	152.663	108.392	150.1	99.4403	23.3457	139.283	46.4669	108.296	170.149	149.124	87.4953	104.714	24.6696	99.0447	162.422	167.099	122.788	106.619	153.543	105.177	41.0918	96.0581	129.84	48.8006	78.91	3.78994	141.256	33.9633	74.1401	133.104	121.59	172.153	232.024	126.949	92.3884	107.298	136.721	162.558	87.3715	119.909	121.71
GLUDEG-I-PWY: GABA shunt	14.0235	1.90726	0.942115	69.2191	19.6654	53.1947	54.7756	1.71621	6.04578	0.869571	6.11728	1.71469	16.4815	42.2274	2.72371	9.91992	35.6535	0	11.2137	2.31004	3.65232	0.408232	1.61213	27.8735	0.578432	21.8952	0.229279	0	0	33.1236	59.1972	5.2661	5.61646	1.03979	15.4648	17.2119	62.8646	52.9388	3.29731	31.7855	1.30316	13.2718	3.31447	5.36079	6.14785	2.35173	2.53684	2.00312	2.69186
GLUTORN-PWY: L-ornithine biosynthesis	222.961	31.2499	131.348	91.2708	187.638	22.8201	118.272	75.0307	42.8417	64.6821	42.059	49.9736	86.0026	39.5889	161.953	49.5952	295.81	21.4219	25.7629	11.2992	18.3487	65.7378	45.7961	194.747	46.9303	58.7805	480.358	148.654	19.2125	170.278	73.5236	44.0445	13.8161	25.7142	46.8831	66.6526	126.344	226.548	108.082	238.8	47.2649	143.691	166.325	183.502	65.186	80.6612	98.8	34.2176	20.6116
GLYCOCAT-PWY: glycogen degradation I (bacterial)	47.5097	84.736	1.15515	42.8508	18.1764	19.3405	19.1222	16.5279	31.7842	32.3724	46.1658	21.2447	8.87386	31.9117	49.3251	20.6923	66.9087	48.3096	20.3394	26.082	15.0524	69.5618	82.2806	125.888	16.6189	16.646	35.3619	56.696	75.21	26.9696	35.5776	44.0112	23.7118	2.47365	34.9447	35.389	39.205	14.6863	5.66407	157.07	12.7926	79.7253	6.99668	99.7141	41.5984	5.14648	41.8123	18.0749	5.44913
GLYCOGENSYNTH-PWY: glycogen biosynthesis I (from ADP-D-Glucose)	181.74	188.665	327.931	84.9188	102.38	322.412	152.964	188.223	226.596	309.856	258.641	160.226	60.8469	227.903	186.331	253.218	296.572	277.961	278.592	208.276	214.155	135.026	113.951	225.631	295.321	475.78	122.543	293.071	249.683	276.394	316.503	187.912	37.9131	4.77307	268.434	89.5447	74.3008	432.193	254.427	248.967	333.011	144.287	219.69	306.074	178.528	368.544	404.434	239.104	127.507
GLYCOL-GLYOXDEG-PWY: superpathway of glycol metabolism and degradation	16.2231	0.492693	0.340635	0.884565	8.54942	0.969475	0.43061	0.489401	0.760709	0.0795966	2.36809	0.959811	6.37533	11.0134	1.00834	0.602983	19.9353	0	3.29029	0.731327	0	0	0.439806	11.7597	0	5.0364	0	0	0.120406	14.2895	2.59241	1.94942	0	2.28924	0	16.3534	28.3455	3.56964	0.356458	134.792	0.481586	83.7843	1.08141	0.376901	0.130042	0	13.6001	1.27638	0
GLYCOLYSIS-E-D: superpathway of glycolysis and Entner-Doudoroff	38.9879	73.043	48.161	102.22	76.2048	44.8371	57.9264	51.0726	53.6184	36.9392	50.1898	44.8823	45.8133	54.7275	47.2196	43.9412	54.0238	28.0162	24.1727	32.2294	4.45276	27.557	17.1111	116.178	22.6139	17.2045	32.8551	33.4506	34.7021	113.713	70.6364	61.3595	58.0182	8.82884	40.0471	55.9895	66.808	107.402	36.0352	155.609	28.6837	107.954	16.4785	51.5821	16.9454	43.2499	32.7788	52.0816	41.8665
GLYCOLYSIS-TCA-GLYOX-BYPASS: superpathway of glycolysis, pyruvate dehydrogenase, TCA, and glyoxylate bypass	53.1245	2.94333	2.9858	93.1375	46.5241	3.35286	2.58774	3.1705	1.83685	0.645733	9.04567	9.24025	29.9552	45.7575	4.29672	9.63884	72.3406	3.51308	16.243	0.817308	1.03725	0	1.60582	46.0156	0	24.607	0	1.01711	2.0396	62.5475	47.6702	14.0798	19.4903	20.756	1.39633	64.6012	71.8999	94.6294	3.53186	230.57	3.84316	182.673	5.01288	2.07682	6.18259	0.402684	42.7222	6.43822	2.83738
GLYCOLYSIS: glycolysis I (from glucose 6-phosphate)	116.398	145.486	89.9142	165.085	182.197	69.8589	289.875	161.667	64.2665	70.5123	78.339	84.0327	113.097	101.971	190.772	107.461	159.036	74.8649	67.1018	113.261	45.2808	126.988	104.128	164.953	59.451	59.1127	59.8023	101.674	145.107	322.316	100.812	133.281	104.349	26.6292	52.9611	137.323	170.395	148.431	95.648	325.772	37.108	294.297	141.881	149.836	84.4452	135.421	125.845	171.347	140.025
GLYOXYLATE-BYPASS: glyoxylate cycle	61.0176	1.38641	1.25557	56.1855	22.4587	1.35894	3.39532	1.37043	2.00194	0.32092	8.37321	5.78073	16.0335	27.9744	2.01001	5.41072	67.9032	4.17	10.4687	0.329485	0.880565	0.266407	0.633161	22.8193	1.28803	37.4351	0	0.749438	1.33306	33.3047	23.3013	7.16384	8.99093	13.0359	6.75704	32.3937	66.2723	62.5462	1.10233	203.533	1.60474	141.694	1.37485	1.1411	2.09682	0.625165	36.9227	2.72082	1.1247
GOLPDLCAT-PWY: superpathway of glycerol degradation to 1,3-propanediol	20.4725	6.43127	6.72005	17.0919	11.7633	15.8277	14.0272	24.7543	18.3553	27.4717	18.3171	23.0273	4.77075	16.2043	7.16028	12.3557	14.9508	22.2362	31.7454	10.9435	10.2775	9.84647	27.0947	27.1638	18.3719	11.9348	4.19471	28.4181	19.3439	9.96952	9.91807	24.6622	7.65747	0.395536	14.726	11.5922	16.7469	36.3826	7.78406	11.5613	53.039	11.4349	21.8124	12.4171	4.08911	3.85042	19.7457	15.8319	6.33769
HCAMHPDEG-PWY: 3-phenylpropanoate and 3-(3-hydroxyphenyl)propanoate degradation to 2-oxopent-4-enoate	18.9014	0.192266	0.235011	1.88636	11.7048	0.432762	0.429523	0.391408	0	0	0.834957	0	3.86435	22.4858	0.313407	2.13408	26.4056	0	0.67744	0	0	0	0	9.09732	0	7.97213	0	0	0.113553	9.07947	0	1.42936	0	1.19315	2.11617	6.09508	24.2633	3.13097	0.40228	117.284	0.660329	81.4801	0	0.584456	0.519967	0	13.2317	0	0.472598
HEME-BIOSYNTHESIS-II: heme biosynthesis I (aerobic)	6.81978	9.98421	21.4533	39.0479	5.74265	5.36017	10.0876	7.5839	23.2527	5.84558	4.46596	2.51063	2.21992	13.1248	40.993	12.0316	16.5305	3.84573	6.33795	15.3917	4.12207	17.7652	15.4112	69.575	1.42989	8.27851	10.0646	0.409445	7.39966	27.2793	12.1207	16.7531	11.3376	5.93927	11.4534	1.88598	12.7777	50.2709	8.35528	4.11666	4.61627	10.8239	6.62941	0.93442	0.953223	0.836409	4.81978	2.27654	3.19003
HEMESYN2-PWY: heme biosynthesis II (anaerobic)	44.8814	10.4602	45.321	50.3561	13.4889	12.5708	15.0414	9.61331	31.2358	12.0633	22.4016	17.2975	9.79374	22.7987	45.2644	21.387	47.0401	10.0631	12.8376	18.6214	6.90167	28.3163	17.4087	87.5466	8.10142	18.2416	48.7227	11.214	15.3341	32.9852	24.6463	19.1706	19.695	6.0819	14.7756	24.1919	25.031	80.7509	11.3814	202.042	5.9119	106.709	13.6204	14.098	13.1187	18.1797	42.371	11.5363	4.13009
HEXITOLDEGSUPER-PWY: superpathway of hexitol degradation (bacteria)	83.8181	57.0621	71.5551	109.431	93.2724	55.6105	76.753	96.1058	61.906	69.2595	59.0612	55.0194	77.2773	66.4617	185.704	55.5439	102.461	68.9282	64.8112	40.7872	27.7933	55.5355	63.3472	149.054	29.9956	60.3407	18.277	108.184	151.778	124.677	87.1566	130.069	40.4355	10.375	45.437	73.0112	75.9791	147.819	43.1327	238.426	31.4956	152.525	122.806	39.4608	30.4271	49.2255	65.5342	69.7814	65.5873
HISDEG-PWY: L-histidine degradation I	30.172	25.9026	88.272	109.347	67.2528	78.5033	92.5501	50.5202	50.0077	68.5059	83.9361	103.818	150.108	73.1508	107.156	86.0138	12.5089	14.5221	33.6383	89.3378	126.856	22.7578	17.9694	27.8262	40.9861	24.947	23.8426	33.3165	76.3051	127.81	87.0443	42.3662	118.33	3.53773	54.5312	70.9469	68.8285	67.7611	62.4848	11.2056	11.6426	149.825	36.2678	3.76341	28.1659	59.7818	19.2696	41.5659	156.834
HISTSYN-PWY: L-histidine biosynthesis	314.551	135.615	148.747	107.054	375.22	202.072	176.436	302.759	197.292	194.19	179.507	177.782	214.483	177.508	247.433	212.391	196.636	279.476	252.81	178.868	202.1	172.551	182.211	256.851	209.291	195.491	336.924	248.389	208.931	213.563	213.929	240.709	67.2918	27.0518	207.258	230.759	177.085	200.968	228.697	203.97	226.766	173.574	178.127	190.721	199.817	254.729	200.544	204.127	144.425
HOMOSER-METSYN-PWY: L-methionine biosynthesis I	31.9042	64.8473	123.294	95.2511	192.234	151.248	146.244	170.715	125.639	115.046	109.316	85.3648	101.091	130.957	192.092	186.818	85.6708	67.2658	119.003	117.601	136.484	83.7922	76.3486	149.414	132.679	145.839	131.091	197.591	142.537	155.067	120.632	138.56	66.8507	9.16405	120.06	123.363	53.2705	153.473	137.229	152.931	122.136	81.9869	144.803	66.8282	48.5722	167.904	185.431	119.091	113.776
HSERMETANA-PWY: L-methionine biosynthesis III	26.3769	62.7792	119.566	16.933	137.769	135.203	140.395	142.629	111.522	110.157	105.068	89.9059	106.675	124.12	87.9002	184.84	71.1784	61.235	109.571	116.041	81.0375	61.2566	58.1699	85.3121	129.662	145.245	134.199	138.97	54.551	126.462	118.712	108.177	83.3333	21.9226	118.575	49.265	33.5457	120.908	137.167	92.1628	94.6329	60.3414	140.828	65.3864	83.949	161.192	108.025	116.116	132.808
ILEUSYN-PWY: L-isoleucine biosynthesis I (from threonine)	517.282	564.296	579.132	432.098	506.335	681.257	489.743	660.259	607.899	618.203	591.924	563.942	377.63	546.062	528.55	543.139	560.791	633.887	587.875	463.882	594.923	487.887	551.084	555.574	646.082	628.248	941.468	630.931	586.141	500.038	556.386	468.373	399.871	57.6421	579.564	351.752	291.357	471.9	607.098	394.814	720.107	236.923	544.554	519.433	601.572	478.705	684.594	578.585	499.348
KDO-NAGLIPASYN-PWY: superpathway of (Kdo)2-lipid A biosynthesis	21.9193	0.169967	1.11211	0.577288	10.7873	0.204688	0.364256	0.135901	0	0	1.71	0.476523	6.04663	14.8933	0.795913	2.68491	37.7888	0	3.57536	0	0	0	0	8.65689	0	11.37	0	0	0	13.1965	0	2.4676	0.126779	0.970878	0	17.203	40.7148	2.35778	0.412488	125.757	0	102.835	1.06011	0.399969	1.64475	0	15.1737	0.36014	0.281619
KETOGLUCONMET-PWY: ketogluconate metabolism	67.3344	0	0.570043	0	29.49	1.42028	0	1.5287	0.543248	0.322733	5.90796	5.0675	14.9352	14.1081	0.270431	5.20651	37.5317	0	6.64711	1.79938	0.40259	0.451311	0.892904	15.5147	0.877319	18.7468	5.62067	0	0	20.0715	0.915886	4.30013	0.737674	4.45883	0	29.9969	33.8451	1.68355	1.62059	78.1064	2.55653	28.727	3.01902	1.16924	2.20755	0	5.33464	1.57984	0.598809
LACTOSECAT-PWY: lactose and galactose degradation I	83.3148	0.942773	5.71843	41.1131	68.998	19.8953	178.359	112.173	55.5201	14.9957	33.198	25.473	26.9439	14.3994	33.5212	56.4158	23.4782	7.14301	102.284	35.9317	24.7624	25.4272	2.70422	96.0573	16.6671	42.09	18.6923	130.627	30.9573	192.855	6.74146	6.82495	9.15381	2.93547	24.8438	62.7799	18.3038	20.724	24.157	0	54.0829	21.5226	59.7504	8.28404	3.855	107.967	12.9202	20.5077	28.2462
LIPASYN-PWY: phospholipases	0	0	0	0.0462977	0	0	0	0	0	0	0	0	0	0	0	0	0	0	0	0	0	0	0	0	0	0	0	0	0	0	0	0.0444366	0	1.13799	0	0	0	0.129722	0	0	0	0	0	0	0	0	0	0	0
LPSSYN-PWY: superpathway of lipopolysaccharide biosynthesis	0	0	0	0	11.8186	0	0	0	0	0.445642	2.35457	0	7.49766	0.660464	0	0	36.9622	0	1.48171	0.279019	0	0	0	9.2783	0	11.704	0	0	0	15.5951	0	2.65604	0	1.63229	0	20.9818	18.7688	0	0	0	0	91.8782	0.506312	0	0	0	8.92987	0	0
LYSINE-AMINOAD-PWY: L-lysine biosynthesis IV	0	0	0	0	0	0	0	0	0	0	0	0	0	0	0	0	0	0	0	0	0	0	0	0	0	0	0	0	0	0	0	0	0	0.308671	0	0	0	0	0	0	0	0	0	0	0	0	0	0	0
MET-SAM-PWY: superpathway of S-adenosyl-L-methionine biosynthesis	67.5885	114.669	206.625	158.215	277.182	249.955	233.86	267.16	209.82	205.532	200.557	158.574	181.299	222.927	279.948	301.622	156.533	136.036	217.821	192.22	240.628	154.797	124.365	229.719	224.622	241.427	201.587	280.552	244.972	252.274	201.572	228.323	123.514	15.2991	197.287	188.58	104.65	247.589	223.094	230.915	217.299	140.92	220.566	113.726	80.4243	266.771	260.995	214.731	197.005
METHANOGENESIS-PWY: methanogenesis from H2 and CO2	4.63802	0	0	0	63.9433	0.328391	4.18003	0	1.38806	0	0	0.234844	18.8646	0.207852	0	0	0	0	0	17.2225	0	0	0	0	0	3.15198	0	0	0	27.9479	1.73278	0.437	0	14.2405	3.43052	17.5506	12.0948	0	25.2931	0	0	16.6011	0	0	0	0	0.731614	0	6.25651
METHGLYUT-PWY: superpathway of methylglyoxal degradation	16.8118	0	0	0.375509	9.07509	1.139	0.294818	0.150076	0.445775	0.139497	2.17515	1.31713	3.76322	11.3987	0.313815	0.720026	21.0779	0.216122	3.1332	0	0	0	0	5.60154	0	5.37069	2.22888	0	0.882594	13.2336	0	2.25263	0.482308	2.3139	0	17.0478	28.3712	0.286389	0	115.37	0.264556	76.0527	2.80439	0.783047	0	0.398214	13.8631	0.612851	0
METSYN-PWY: L-homoserine and L-methionine biosynthesis	58.5646	111.935	194.973	148.981	257.582	239.209	215.068	251.638	198.533	187.651	180.057	145.573	161.813	201.895	266.328	280.28	142.068	119.218	193.259	189.904	216.878	139.496	132.327	219.045	212.779	225.911	200.578	284.788	221.995	227.723	191.255	206.95	115.977	14.3735	193.605	171.643	92.3916	224.82	213.536	213.371	194.325	126.225	218.219	113.891	87.8748	259.094	256.62	192.352	190.265
NAD-BIOSYNTHESIS-II: NAD salvage pathway II	41.7548	0.598501	19.6747	56.8051	72.5562	7.5746	67.9546	18.2926	12.9848	1.17747	3.08707	3.62338	30.0575	21.7262	21.897	15.6946	49.304	5.66159	6.37423	24.0347	0.229827	0.32374	2.19547	66.7154	2.01288	18.2089	8.9441	50.1849	3.68458	88.9681	21.773	5.39301	7.69175	7.61043	11.3192	36.4537	68.0192	74.3096	39.9429	151.368	1.67468	112.862	60.2998	4.43505	2.10225	7.52197	31.7181	11.9552	7.82296
NADSYN-PWY: NAD biosynthesis II (from tryptophan)	0	0	0	0	0	0	0	0	0	0	0	0	0	0	0	0	0	0	0	0	0	0	0	0	0	0	0	0	0	0	0	0	0	0.236921	0	0	0	0	0	0	0	0	0	0	0	0	0	0	0
NAGLIPASYN-PWY: lipid IVA biosynthesis	35.7984	18.3841	32.7271	78.492	22.9696	14.2527	9.31969	1.85619	20.0273	6.68681	9.75725	16.8951	11.4989	22.8685	22.147	15.2225	43.6784	0.771102	5.39263	3.26102	3.32258	15.1705	19.7802	26.5288	1.46077	14.5035	0.801766	2.4348	8.58937	28.6426	25.0935	4.76263	16.3741	4.25833	17.3901	21.8112	59.3861	59.5816	3.443	153.087	0.799699	115.7	2.19695	8.42351	3.40419	0.620653	29.704	6.6361	1.23309
NONMEVIPP-PWY: methylerythritol phosphate pathway I	518.831	532.369	530.958	517.791	371.614	669.344	379.082	560.116	504.901	574.121	570.909	548.435	390.869	522.337	448.414	536.872	449.202	558.79	615.487	479.946	585.202	517.492	514.17	420.453	561.501	572.025	601.736	509.921	545.761	417.296	451.213	474.741	537.514	15.6555	547.351	296.785	332.373	427.681	504.411	316.966	535.012	268.02	382.292	467.708	502.968	559.062	600.876	516.82	607.181
NONOXIPENT-PWY: pentose phosphate pathway (non-oxidative branch)	136.294	279.64	438.851	226.998	166.217	421.904	348.585	287.569	348.871	401.56	348.634	259.099	240.014	335.379	470.409	332.752	344.098	354.797	327.215	241.323	259.44	283.427	325.158	383.86	373.441	445.794	337.485	377.803	316.858	300.089	467.759	399.789	188.265	11.6476	380.53	102.17	138.456	546.274	338.213	243.71	403.47	116.428	262.575	361.301	308.081	426.619	415.677	390.256	322.224
OANTIGEN-PWY: O-antigen building blocks biosynthesis (E. coli)	240.705	37.6544	176.279	86.7709	256.036	45.4729	165.854	225.854	177.232	147.639	105.985	65.0848	115.318	180.023	207.901	89.3616	165.328	46.4609	71.0096	198.337	126.701	124.018	47.2	294.452	221.734	221.667	452.44	212.862	55.566	201.514	129.207	150.606	67.7196	18.4516	154.445	130.112	130.786	262.559	254.907	191.766	172.372	106.302	197.704	177.524	111.549	126.889	121.742	69.8642	88.9224
ORNARGDEG-PWY: superpathway of L-arginine and L-ornithine degradation	20.2156	0	0	0	9.0098	0.475292	0.22082	0	0	0	0.784744	0	5.88407	14.5638	0	1.61564	28.7762	0	0.814489	0	0	0	0	4.14047	0	8.72598	0	0	0	12.933	0.375496	2.04111	0.23179	0.22286	0	11.4194	29.2968	1.15402	0.28861	116.151	0.458784	83.1024	0	0.16252	0.370163	0	15.909	0	0
ORNDEG-PWY: superpathway of ornithine degradation	15.1334	0	0	0	6.93689	1.59551	2.68716	0.566895	0	0	3.04834	0	3.80187	9.17477	0	2.10569	18.0892	0	0.609949	0	0	0	0	7.61449	0	5.67697	0	0	0	10.4305	4.31512	1.67401	0	0.243275	0	8.44676	21.4897	8.25271	1.01779	93.3964	0.362003	64.1007	0	0.555474	0.920457	0	17.9713	0	0
P105-PWY: TCA cycle IV (2-oxoglutarate decarboxylase)	56.176	1.45939	2.61508	7.6947	35.5398	4.16597	2.43709	2.78699	0.516645	0.407149	8.71868	8.7442	22.9458	45.9018	4.23929	13.4721	80.2638	3.40761	16.517	0.532249	0.770954	0	1.40622	31.8579	0.304685	35.1128	0	0.979995	1.91358	49.0409	44.0807	13.3181	14.7838	21.1034	1.51961	45.4976	73.07	77.3238	1.96163	232.247	3.35014	162.492	2.80465	1.74943	3.62525	0	46.0146	5.43814	2.44349
P108-PWY: pyruvate fermentation to propanoate I	21.0488	0.354712	14.277	13.168	29.4366	2.19821	5.77849	1.27072	7.52406	3.55394	1.58461	26.558	44.3439	8.79828	3.34354	3.09876	14.7412	0	6.06775	0.684886	24.0016	0.279536	0.333728	14.7569	14.9355	4.59072	0.242945	0.848196	0.846072	20.7161	29.4598	2.6543	16.9857	0.586462	11.5895	16.4818	16.9997	2.15672	3.20232	65.9016	0.989792	20.7118	2.58911	0.838463	11.8469	0.130801	8.14056	1.52375	5.43213
P122-PWY: heterolactic fermentation	30.6053	0.304339	23.262	61.9714	1.09959	3.58153	2.90038	8.54779	13.551	1.2551	5.18778	0.326812	2.07247	0.122771	1.96828	2.11241	14.7922	2.96318	0.408282	0.991136	1.58842	0.836059	0	16.7167	0	10.3	1.2565	1.05692	0.432938	76.4532	22.0038	0.524806	15.2556	3.39236	8.96675	2.43838	19.8297	72.5259	0.886109	1.36038	0	1.98421	7.83901	1.95227	3.05024	0	6.6593	0.595067	0
P124-PWY: Bifidobacterium shunt	0	41.6628	1.60824	0	17.4068	52.5325	17.9945	18.014	50.0254	0	1.05764	0	0	32.4211	17.449	0	4.65399	0	6.84272	0	45.2196	0	13.346	2.67446	36.558	0	54.5052	0	0	0	17.2888	0	0	2.7096	0	3.84291	0	0	12.2364	0	0	0	14.0197	0	0	12.6408	27.6605	19.2136	18.7651
P125-PWY: superpathway of (R,R)-butanediol biosynthesis	0	0.0809879	6.44864	0.49102	0	0	0	6.14865	0.374932	0.127739	0	0.293821	0	0	0	1.65579	6.7535	2.35335	0.235749	0	0	0.358492	0	0	0	0	0.788519	0	0.190164	60.4771	2.25192	0	0.940928	0.365684	0.117452	0.359613	1.39246	0.761962	0.190799	0	0	0.151278	6.02406	0	0.210381	1.0134	0.626246	0	0
P161-PWY: acetylene degradation	50.8178	21.8379	17.7306	46.073	44.5258	17.7579	43.9536	28.7607	23.5018	18.6073	20.7428	16.7416	25.9902	80.0381	19.998	20.1551	68.0218	21.9754	13.8863	18.3625	19.2627	26.9057	16.7259	66.4449	16.21	31.5979	14.1556	30.2594	17.1554	63.7176	31.9102	18.2769	20.9827	3.54658	27.7138	45.654	47.432	67.4342	19.9658	96.9257	25.1942	64.5785	23.6646	12.4543	4.31226	17.0556	48.0217	27.6842	21.8456
P162-PWY: L-glutamate degradation V (via hydroxyglutarate)	4.58909	22.9509	24.0665	2.49053	11.0393	16.8201	12.8867	14.4339	24.5791	15.6427	28.6218	37.1821	4.4203	11.0986	30.3864	30.9801	5.53367	8.68381	7.16536	33.4206	69.2978	16.7057	26.0201	7.166	20.3438	12.9789	11.9857	10.3147	25.5967	7.09834	27.5373	10.4082	21.6976	0	34.8197	5.08391	6.57326	13.4371	22.3811	4.0883	4.49497	3.72751	16.884	0	6.6478	24.4986	8.25949	29.5017	32.7916
P163-PWY: L-lysine fermentation to acetate and butanoate	0	0	0	0	4.87971	0	0	0	0	0	0	0	12.5364	2.57039	0	0	0	0	0.775726	0	0	0	0	0	0	0	0	0	0	0	0	3.25965	4.67135	0	3.00148	0	0	0	0	0	0	10.0253	2.43164	0	0	0	0	1.59405	0
P164-PWY: purine nucleobases degradation I (anaerobic)	61.1942	14.5738	65.4846	2.17356	33.3179	28.9307	37.9679	48.039	34.2143	27.9758	30.5504	17.4477	11.1297	48.3397	22.6622	42.617	67.7455	13.2415	26.8871	36.7249	13.2504	18.4634	18.3724	63.2448	18.217	28.5977	19.3652	77.0873	24.2812	40.9654	46.1873	20.2541	27.8169	1.9503	34.7221	63.3454	0	102.379	49.9244	15.7178	16.6468	13.2043	18.8	19.4338	8.89454	51.4594	48.6436	19.4047	26.5754
P185-PWY: formaldehyde assimilation III (dihydroxyacetone cycle)	25.5839	11.832	7.86082	31.0878	10.6406	29.467	34.1494	30.278	36.1488	25.4278	34.7845	28.8566	29.5938	37.6216	95.3958	14.6618	27.6017	21.6332	34.7912	17.2931	20.532	12.9677	11.8223	70.7313	18.8256	32.6957	4.41309	60.7526	43.2331	62.0726	46.3621	86.2446	15.1823	0.558635	21.9071	13.2432	20.1609	61.5725	22.7118	14.3416	26.6216	55.8521	51.4947	16.9368	24.8665	4.28909	55.9873	38.9936	13.2424
P221-PWY: octane oxidation	0.435133	0	0	0	0	0	0	0	0	0	0	0	0	0	0	0	0	0	0	0	0	0	0	0	0	0	0	0	0	0.321318	0	0.209155	0	1.41117	0	0	1.88714	0	0	0	0	1.77218	0	0	0	0	0	0	0
P23-PWY: reductive TCA cycle I	24.7829	0.23357	19.5148	14.9884	10.1381	2.58216	6.77035	1.50586	9.40247	0.198083	1.85666	4.89733	9.78019	10.9852	3.95346	3.61036	16.9445	0	7.698	0.801423	0	0.327468	0.278112	24.5628	0	6.10118	0.342572	0.99549	0.684128	35.1672	11.1361	3.1517	20.1643	0.948754	14.267	27.8372	40.8729	25.6837	3.85586	0	1.16971	62.0031	0.70761	2.87914	5.01412	0.152797	11.7181	1.80024	1.25249
P261-PWY: coenzyme M biosynthesis I	0	0	0	0	0	0	0.502806	0	0	0	0	0	0	0	0	0	0	0	0	0	0	0	0	0	0	0	0	0	0	0	0	0	0	0	0	0	3.30162	0	0	0	0	3.16835	0	0	0	0	0	0	0
P4-PWY: superpathway of L-lysine, L-threonine and L-methionine biosynthesis I	81.5003	51.2882	79.7006	120.473	215.337	75.6889	124.57	220.071	160.603	126.976	75.4425	108.012	127.695	131.404	114.146	83.2339	113.015	17.3624	80.1453	99.2049	143.85	117.105	37.5268	114.279	21.0411	114.044	200.636	112.083	88.9074	111.431	134.123	137.847	54.4474	8.94401	81.9314	119.067	99.3329	187.363	159.65	200.397	116.06	142.315	97.8709	86.8402	20.1493	33.3492	89.6377	91.9784	86.9022
P42-PWY: incomplete reductive TCA cycle	44.4728	73.5269	70.3207	97.6632	181.3	91.2058	77.7453	77.411	77.7266	87.044	73.1671	93.8252	91.1493	103.618	157.494	79.8745	42.359	69.0162	54.9693	134.921	72.5253	48.5713	91.6421	118.473	36.3273	46.9489	5.20149	47.6462	135.713	105.493	114.617	112.057	59.942	32.8856	81.2681	94.8321	74.6352	88.9299	106.472	32.64	35.3855	98.108	36.8113	70.9385	59.0053	71.9284	17.2153	75.9678	83.7402
P441-PWY: superpathway of N-acetylneuraminate degradation	84.4331	64.7173	55.3957	89.9625	66.3372	52.9892	81.9111	98.263	56.0982	40.1982	70.7957	60.8657	54.647	88.1229	55.8617	83.1311	132.874	56.9543	52.8397	36.0227	31.3505	31.9917	47.0606	130.021	43.0622	65.8308	66.0775	94.3051	48.2223	113.386	71.0777	53.5574	74.1736	7.27757	52.3204	86.9152	73.4247	123.867	54.9456	184.883	53.0254	139.783	57.4027	35.9222	25.9545	59.335	86.7612	66.1838	62.5481
P461-PWY: hexitol fermentation to lactate, formate, ethanol and acetate	69.9209	14.4332	43.352	92.3368	48.2991	26.6149	37.4021	58.6445	43.9815	59.5971	29.1888	24.7585	46.1499	37.8066	272.854	26.2317	77.5718	60.9908	61.9098	20.9823	19.0546	31.9337	35.3628	113.941	18.0428	73.2939	4.29311	200.181	220.073	75.7499	83.7381	179.483	38.54	3.46293	28.946	44.8797	43.9938	189.817	24.0453	208.536	21.4878	149.97	102.901	13.9398	8.36652	20.5701	42.7006	28.5639	35.9776
P562-PWY: myo-inositol degradation I	0	0	0	0	0	0	0.138248	0	0	0	0	0	0.430193	0	0	0	1.19693	0	0	0	0	0	0	0	0	0.267281	0	0	0	0.393492	0	0	1.30664	0	0	0	0	2.21793	0	0	0	0	2.05817	0	0	0.604485	0	0	0
PANTO-PWY: phosphopantothenate biosynthesis I	420.381	466.653	440.629	522.488	217.745	561.027	332.024	428.436	383.928	464.914	496.635	466.977	199.707	388.463	399.139	369.463	411.233	521.908	478.095	322.497	397.302	452.133	416.92	368.71	412.114	384.894	316.5	402.714	508.02	351.767	379.723	422.496	412.575	15.1875	406.454	164.76	207.241	427.152	346.704	308.094	329.965	206.834	298.233	424.171	385.708	384.186	456.384	340.568	406.911
PANTOSYN-PWY: pantothenate and coenzyme A biosynthesis I	150.317	247.993	315.757	81.8689	166.434	190.493	248.238	198.879	259.805	292.463	247.859	229.569	147.433	265.001	305.88	239.657	259.749	239.452	225.724	251.679	164.676	286.897	266.157	323.305	324.507	287.446	135.411	310.271	372.272	248.838	244.554	323.325	155.678	14.7287	273.437	88.9203	109.631	315.626	262.229	247.72	261.994	160.762	231.587	292.808	141.085	235.716	250.384	203.739	212.575
PENTOSE-P-PWY: pentose phosphate pathway	48.8592	65.5091	132.183	127.353	145.004	56.3681	97.0621	146.357	150.78	114.547	76.3641	63.1773	67.1097	81.7522	42.864	46.7894	98.1028	40.4256	36.8234	60.8604	119.432	108.571	44.2416	171.915	34.0388	39.1053	37.8145	84.3092	39.2984	105.951	99.2259	124.03	57.5932	10.1355	78.7534	98.7136	120.233	163.124	114.328	158.478	77.6543	101.473	41.9013	172.59	13.1608	59.3287	29.6312	43.2839	31.974
PEPTIDOGLYCANSYN-PWY: peptidoglycan biosynthesis I (meso-diaminopimelate containing)	528.405	504.098	536.633	512.94	435.696	673.073	514.112	609.592	516.543	602.784	578.428	560.776	508.956	537.109	517.987	609.969	476.618	612.75	652.909	577.858	624.557	514.335	577.374	502.081	576.286	593.503	636.849	610.06	614.473	492.205	495.439	514.402	555.462	20.6307	551.429	353.295	392.837	486.94	535.192	380.554	519.221	377.885	497.79	501.951	525.517	618.167	570.665	612.067	662.502
PHOSLIPSYN-PWY: superpathway of phospholipid biosynthesis I (bacteria)	92.9546	154.885	96.5109	262.108	112.456	64.0369	142.921	49.1854	82.2316	79.7452	80.8794	98.9909	91.857	144.59	234.403	68.7738	150.196	62.7533	71.5608	97.6518	22.3839	166.653	157.075	231.159	66.5278	80.342	59.7763	128.977	180.928	118.319	70.8003	132.871	112.5	13.6927	109.504	108.334	122.541	173.869	38.8029	276.899	30.7567	188.604	96.6558	109.224	99.8239	55.5354	157.963	75.0102	35.1023
POLYAMINSYN3-PWY: superpathway of polyamine biosynthesis II	0.375171	0	33.2055	21.1409	5.33889	13.4011	8.67699	1.38647	29.9937	0.735388	28.0169	0.97523	0.543804	4.30755	2.84124	5.17191	20.1257	0	0.11882	0.285504	1.38873	3.48193	21.9002	20.3192	82.8399	4.4749	0	43.8245	1.14568	14.7348	8.72656	3.73953	6.33042	1.11734	0	0.524834	0	13.9452	6.87305	2.58801	0.148885	8.50376	9.03113	4.29006	9.1184	32.8172	73.3843	26.2656	42.2397
POLYAMSYN-PWY: superpathway of polyamine biosynthesis I	50.6474	33.983	95.7289	32.8619	30.1008	71.0294	51.8903	49.1758	53.9964	52.6918	54.3023	43.5127	35.0058	46.3614	17.4049	44.2303	84.4321	25.0281	58.3925	22.5138	66.0404	49.7316	82.0258	100.68	122.691	54.0773	26.8822	65.3104	18.2264	67.8782	99.0211	17.6639	14.3501	2.84093	69.5135	44.0961	42.5991	98.1263	26.3617	136.819	41.7564	93.599	51.174	42.7793	20.7578	109.322	93.6197	74.3295	60.3515
POLYISOPRENSYN-PWY: polyisoprenoid biosynthesis (E. coli)	24.8859	0.510018	7.93588	1.04718	40.6621	2.32303	3.41979	5.71155	4.51649	0.247249	2.96954	5.00583	14.1881	17.295	2.37199	2.37432	29.7188	0	5.47599	0.612156	0	1.85792	0.424145	10.9514	0	12.1942	5.16891	0	0.630773	26.2646	1.30627	2.57434	0.964566	4.92801	2.98681	28.941	39.5933	3.84187	7.42898	120.323	1.36993	87.6726	2.81216	1.10897	2.57277	0.731655	22.3094	1.6117	1.76847
PPGPPMET-PWY: ppGpp biosynthesis	33.4599	1.15854	39.178	62.1634	16.924	8.22515	22.1491	24.6643	20.0547	31.9238	3.38825	21.7739	12.2193	17.3988	133.749	15.3393	52.7276	25.8346	25.599	6.29038	43.0337	17.9518	1.19566	47.6935	14.62	38.8258	7.72397	79.0053	111.846	30.384	47.0709	85.4896	42.6398	1.02544	21.1022	11.4018	29.1047	121.215	10.5632	64.3847	9.80557	16.806	19.569	6.72502	0.488951	15.0463	33.8516	19.1719	6.08441
PROTOCATECHUATE-ORTHO-CLEAVAGE-PWY: protocatechuate degradation II (ortho-cleavage pathway)	0	0	0	2.12876	0	0	1.14761	0	0	0	0	0	0	0	0	0	0	0	0	0	0	0	0.191094	0	0	0	0	0	0	0	0	0	0	0	1.6169	0.192226	4.6156	2.25145	0	0	0	0.136228	0	0	0	0	0.215194	0	0
PRPP-PWY: superpathway of histidine, purine, and pyrimidine biosynthesis	160.899	76.0504	172.321	79.8551	190.658	131.628	201.302	193.413	185.7	183.373	204.467	138.401	165.554	138.483	213.446	138.339	134.296	127.545	109.939	152.269	169.648	157.721	115.236	194.917	108.228	107.331	63.8911	161.936	166.842	173.255	150.081	167.261	104.41	20.0967	175.35	108.934	128.196	62.027	168.863	197.625	133.007	152.199	189.434	66.0432	94.9847	120.32	110.845	86.8021	135.619
PWY-101: photosynthesis light reactions	0	0	0	0	0	0	0	0	0	0	0	0	0	0	0	0	0	0	0	0	0	0	0	0	0	0	1.35972	0	0.554606	0	0	0	0	0	0	0	0	0	0	0	0	0	0	0	0	0	0	0	0
PWY-1042: glycolysis IV (plant cytosol)	322.176	447.965	566.232	343.729	324.835	519.002	459.497	521.015	546.849	623.278	472.598	445.944	383.43	477.494	751.364	493.488	418.994	568.83	542.518	477.744	406.711	464.498	498.778	543.261	487.665	600.759	399.364	656.042	784.101	451.181	519.58	668.782	300.741	31.7915	493.792	217.952	245.987	606.789	476.103	455.95	535.229	356.72	419.471	304.252	378.394	439.188	414.529	462.76	339.904
PWY-1269: CMP-3-deoxy-D-manno-octulosonate biosynthesis I	60.7024	74.4316	48.9083	289.487	64.0809	52.1439	94.8309	27.4544	41.149	70.8322	88.3492	90.0937	75.6021	88.0203	118.22	70.3072	61.1	50.4294	31.4164	76.7348	86.8728	96.5423	108.008	130.738	29.0049	30.6876	20.3554	39.074	106.472	46.474	69.2118	71.6451	90.9249	4.37926	62.1566	52.2422	100.525	83.8026	32.3092	180.448	14.6449	96.8645	46.505	74.4668	77.9811	23.1599	35.2518	45.212	67.9404
PWY-1861: formaldehyde assimilation II (RuMP Cycle)	0	11.3168	2.22853	0	5.04226	0	6.91624	0.751384	0	12.9359	3.27153	70.186	5.4992	0	0	5.64591	0	17.7213	18.4817	1.85606	0	2.21913	0.734947	0	0.86485	2.52643	6.56556	0	2.32561	76.0195	0	0	1.8066	0	30.237	0.60673	7.11972	0	4.06998	39.8638	6.70881	11.6646	3.21895	0	0	16.0571	2.55031	5.89674	2.88498
PWY-2201: folate transformations I	0	0	0	0	0	0	0	0	0	0	0	0	0	0	0	0	0	0	0	0	0	0	0	0	0	0	0	0	0	0	0	0	0	1.44074	0	0	0	2.23937	0	0	0	0	0	0	0	0	0	0	0
PWY-2221: Entner-Doudoroff pathway III (semi-phosphorylative)	0	0	0	0	0	0	0	0	0	0	0	0	0	0	0	0	0	0	0	0	0	0	0	0	0	0	0	0	0	1.97594	0	0	0	0	0	0	0	0	0	0	0	0	0	0	0	0	0	0	0
PWY-241: C4 photosynthetic carbon assimilation cycle, NADP-ME type	21.3928	1.67022	30.4206	5.51345	23.484	22.4443	11.377	54.5892	24.6556	2.45261	24.6925	22.9491	23.0112	22.393	2.45868	15.6002	12.4312	5.64021	36.8003	28.0855	31.3562	3.47841	0.174122	12.6606	17.1964	26.966	9.01731	26.1404	6.74863	33.4479	4.51262	2.67655	16.5697	0.680206	13.6587	34.1288	17.1834	12.081	28.5762	9.14184	25.0183	13.4595	39.505	1.11847	1.89776	63.9739	11.1444	9.44246	73.4681
PWY-2723: trehalose degradation V	28.3332	0	0	0.29688	10.142	0.165832	0.230678	0	0.465381	0.381142	1.50361	0.654904	4.87268	17.1311	0.74227	2.20637	37.1252	0	2.18987	0.517704	0	0	0	6.29883	0	8.45192	0	0	0	14.2329	0	2.55418	0	2.03984	0	20.6043	26.6645	0	0.21799	137.397	0.503328	71.1548	0.546861	0.587805	0.23368	0.197085	21.2004	2.88366	1.04341
PWY-2941: L-lysine biosynthesis II	156.06	45.9072	81.2762	33.3985	248.179	92.633	330.85	188.478	74.4591	32.9248	70.3842	67.7343	102.317	48.4204	172.107	71.826	114.464	58.8211	220.221	111.579	63.194	111.714	79.5971	233.821	33.019	113.566	101.837	286.777	96.6596	173.299	47.0253	140.024	52.2719	24.8672	53.2445	229.682	67.4073	72.5817	145.033	6.62208	165.838	97.5181	254.893	38.8566	19.3551	242.99	50.1472	101.454	184.235
PWY-2942: L-lysine biosynthesis III	304.446	450.392	453.607	556.111	373.998	483.57	433.261	434.785	419.847	460.637	512.839	481.292	362.185	401.152	392.45	511.92	364.667	494.927	440.843	497.536	507.194	468.402	514.087	412.509	484.305	454.835	382.958	417.482	517.068	430.096	430.059	432.195	498.417	27.7964	463.355	293.842	324.106	343.724	434.105	325.726	427.867	359.396	411.531	409.88	438.127	460.012	368.766	435.659	461.999
PWY-3001: superpathway of L-isoleucine biosynthesis I	319.254	222.132	334.927	191.095	380.756	256.988	304.196	388.12	361.902	313.355	303.955	293.358	257.835	296.494	340.391	302.703	284.742	341.914	312.984	298.366	281.943	267.823	297.35	352.292	350.981	302.655	477.902	376.423	314.778	301.867	280.426	287.334	183.498	32.8785	295.904	250.439	242.26	342.704	373.421	281.168	389.938	214.653	361.459	292.938	264.64	351.53	246.456	292.041	296.303
PWY-3502: superpathway of NAD biosynthesis in eukaryotes	0	0	0	0	0	0	0	0	0	0	0	0	0	0	0	0	0	0	0	0	0	0	0	0	0	0	0	0	0	0	0	0	0	0.29385	0	0	0	0	0	0	0	0	0	0	0	0	0	0	0
PWY-3661: glycine betaine degradation I	0.883714	0	0	0	0	0	0	0	0	0	0	0	0	0	0	0	0	0	0	0	0	0	0	0	0	0	0	0	0	0	0	0	0	0.188249	0	0	0	0	0	0	0	1.90783	0	0	0	0	0	0	0.240708
PWY-3781: aerobic respiration I (cytochrome c)	2.26243	7.1152	3.25974	1.77486	17.526	3.00004	0	6.06676	1.07987	0.719726	8.44045	2.68688	7.16587	12.129	10.5373	13.8172	3.10814	3.46718	19.3755	6.86514	0	4.10368	3.97662	8.65978	3.29002	20.3183	4.22248	4.59365	3.14241	3.31323	4.66548	28.6262	6.25832	110.195	5.37197	41.7041	33.5843	30.6585	8.87464	10.3176	3.98814	13.1195	0.740519	1.26223	3.12683	2.41013	13.4539	0.573432	13.8535
PWY-3801: sucrose degradation II (sucrose synthase)	0	0	4.92173	1.57128	0	9.98035	0	0	0	0	0	0	0	0	0	0	0	0	0	0	0	0	0	0	1.66173	0	0	0	0	8.21247	0	1.21402	0	10.3934	0	0	0	3.13103	0	0	0	0	0	0	0	0	0	0	0
PWY-3841: folate transformations II	260.274	362.726	328.806	516.433	276.012	296.849	325.674	274.159	262.372	329.535	383.576	307.435	217.696	260.88	382.657	282.395	203.574	374.294	213.817	263.673	265.785	366.017	347.864	363.145	152.169	288.506	433.086	270.251	383.632	311.621	245.654	319.158	218.989	19.2175	310.188	164.161	208.449	261.854	236.267	262.393	283.685	172.522	321.387	352.941	271.565	275.253	250.417	234.403	216.983
PWY-4041: &gamma;-glutamyl cycle	30.4206	0.20875	1.65735	4.83029	14.4082	1.04332	2.77972	9.69261	0.320501	0.138743	4.56344	2.61577	8.60716	14.7018	3.36684	3.14094	39.1492	0	3.88514	0.966806	0.328957	0.116925	1.64527	29.3097	0.623454	10.5849	0.110109	0.11704	0.474147	14.7406	0.896402	2.86488	0.220507	2.79363	3.69717	23.336	64.0508	11.1323	4.30036	152.66	0.56479	106.135	0.617874	1.84205	0.268134	2.60418	20.4045	2.1433	0
PWY-4242: pantothenate and coenzyme A biosynthesis III	85.6978	116.838	105.07	37.7132	98.391	66.9578	131.711	94.7013	136.725	102.321	99.9171	101.89	89.2273	140.983	133.579	92.7469	132.389	60.9266	74.2699	143.383	76.6847	127.964	146.444	251.73	176.49	87.9656	72.9542	129.854	94.5354	178.443	76.1571	76.5168	81.2408	10.2342	130.672	61.5331	69.2911	58.7223	166.664	218.631	180.445	154.692	114.028	89.2794	71.6042	75.3204	117.751	71.5972	108.986
PWY-4321: L-glutamate degradation IV	0	0	0	0	0	0	0	0	0	0	0	0	0	0	0	0	0	0	0	0	0	0	0	0	0	0	0	0	0	0.770886	0	0	1.10409	0	0	0	0	1.2318	0	0	0	0	0	0	0	0	0	0	0
PWY-4361: S-methyl-5-thio-&alpha;-D-ribose 1-phosphate degradation	0	0	0	0	0	0	0	0	0	0	0	0	0	0	0	0	0	0	0	0	0	0	0	0	0	0	0	0	0	0	0	0	0	0	0	0	0	1.41372	0	0	0	0	0	0	0	0	0	0	0
PWY-4702: phytate degradation I	29.6108	0.160293	0.195228	0.370506	16.0975	0.322067	0.392525	0.165904	0.374074	2.32914	1.89285	10.5022	26.4999	10.2545	0.0399794	0.801384	19.4033	0.0892264	1.39822	0.168278	15.6691	0.0690473	0.400996	9.48313	8.88549	7.66336	0.143699	0.04581	0.137189	11.115	0.931311	1.63335	2.44023	1.80097	3.17026	9.73817	22.6545	0.113499	0.4224	136.091	1.05959	78.6929	1.21688	0.377369	6.91136	0.126173	11.5918	0.371095	0.721693
PWY-4722: creatinine degradation II	0	0	0	0	0	0	0	0	0	0	0	0	0	0	0	0	0	0	0	0	0	0	0	0	0	0	0	0	0	0	0	0	0	0	0	2.78649	0	0	0	0	0	0	0	0	0	0	0	0	0
PWY-4981: L-proline biosynthesis II (from arginine)	221.121	57.0521	45.7569	74.3326	57.0712	39.0654	61.6077	192.261	35.6378	26.1268	69.4806	93.7957	52.6068	22.6016	58.687	84.5403	47.844	21.758	309.171	76.829	53.4508	55.4956	23.3318	86.8425	62.1334	92.3439	19.3445	102.73	44.7782	136.127	113.506	94.6248	78.2563	10.953	59.8163	108.755	50.1377	86.3826	66.966	3.41714	126.468	50.7801	58.1709	6.84331	65.152	265.716	31.8215	97.1743	219.85
PWY-4984: urea cycle	4.32725	92.815	15.9778	47.3852	45.2187	41.744	45.4176	22.1879	7.62569	20.6613	45.2849	22.8665	17.0048	15.0761	89.1358	45.8419	8.95967	19.4341	14.9313	18.0637	13.2259	41.4868	57.0085	39.498	34.8341	9.97771	12.9937	10.7969	41.3481	9.07503	50.7694	59.4477	40.6167	18.9605	52.2208	6.41545	9.70526	2.63263	17.2889	12.7227	11.1923	6.04572	11.1534	24.5545	3.84571	16.0235	9.15891	28.0109	40.4651
PWY-5004: superpathway of L-citrulline metabolism	0	0	1.42583	0.403546	5.05924	0	7.12927	1.70547	0	0	3.48458	0.251245	6.4052	5.65183	0.172512	0	1.13011	0.737581	1.332	0	4.68361	0	1.89048	0	0	0.599216	0	0	0.642627	2.25995	27.232	4.14886	11.0525	0	9.67885	2.03344	0	0	0.594974	0	0	0	0	0	0	0	0	0.490541	0
PWY-5005: biotin biosynthesis II	12.5828	20.9561	7.58935	23.9178	11.2314	12.7621	13.3277	12.8942	19.1054	12.9611	41.3445	15.2456	7.93314	19.5039	14.5715	9.02245	18.2464	7.37982	21.5571	13.4802	59.5762	27.1455	47.1709	31.3197	0	0	5.35924	11.5201	18.4724	4.08271	14.7851	0.225798	12.2667	0	30.3316	0	0	8.2012	0	50.8002	9.23152	19.606	46.4147	18.7786	33.2669	31.1356	0.718552	33.8988	3.48206
PWY-5022: 4-aminobutanoate degradation V	25.5639	1.91216	0.943086	71.9505	19.0481	54.1958	57.6822	1.71676	6.06612	0.870646	6.13778	1.71377	16.6526	44.309	2.72237	10.0392	45.4003	0	11.4506	2.31271	3.65427	0.408416	1.61308	28.286	0.58041	19.8712	0.229442	0	0	34.8383	51.7737	5.27356	5.61233	1.13662	15.8763	21.8021	68.8021	55.2932	3.28073	49.0443	1.29963	35.128	3.32935	0	6.17684	2.34287	7.20386	1.99546	2.68454
PWY-5028: L-histidine degradation II	1.13931	0	0	0	0	0	0	0	0	0	0	0	0	0	0	0	0	0	0	0	0	0	0	0	0	0	0	0	0	0	0	0	0	1.60196	0	0	3.93983	0	0	0	0	1.47341	2.40183	0	0	0	0	0	0
PWY-5030: L-histidine degradation III	18.7838	22.7274	83.1475	113.385	20.4039	39.354	65.6713	26.1463	24.8119	71.6586	63.7416	90.6088	19.7705	33.7809	65.9544	56.4179	16.1759	10.3404	12.074	27.1212	17.9379	22.4522	18.9075	31.3044	16.2963	7.98008	15.9294	29.8087	80.2962	23.8185	52.9441	33.2595	38.4469	3.14048	25.193	23.7265	9.13343	75.9446	42.9118	12.2632	12.9128	20.872	34.019	5.51815	0.537766	38.5852	20.9992	17.1064	48.5146
PWY-5044: purine nucleotides degradation I (plants)	0	0	0.232462	0.414846	0	0	0	0	0	0	0	0	0	0	0	0	0	0	0	0	0	0	0	0	0	0	0.17823	0	0	0	0	0.324187	0	1.24865	0	0	0	0.649326	0	15.9133	0	0	0	0	0	0	0	0	0
PWY-5067: glycogen biosynthesis II (from UDP-D-Glucose)	0	0	0	0	0	0	0	0	0	0	0	0	0	0	0	0	0	0	0	0	0	0	0	0	0	0	0	0	0	0	0	0	0	0.380069	0	0	0	0.149974	0	0	0	0	0	0	0	0	0	0	0
PWY-5079: L-phenylalanine degradation III	0	0	0	0	0	0	0	0	0	0	0	0	0	0	0	0	0	0	0	0	0	0	0	0	0	0	0	0	0	0	0	0	0	1.05333	0	0	0	0.656492	0	0	0	0.103174	0	0	0	0	0	0	0
PWY-5080: very long chain fatty acid biosynthesis I	0	0	0	0	0	0	0	0	0	0	0	0	0	0	0	0	0	0	0	0	0	0	0	0	0	0	0	0	0	0	0	0	0	0.695208	0	0	0	0	0	0	0	0	0	0	0	0	0	0	0
PWY-5083: NAD/NADH phosphorylation and dephosphorylation	74.5143	0.406802	11.9951	80.5684	37.3486	3.69635	5.29133	1.96519	5.28142	0.134287	7.99953	3.91272	25.0439	46.3929	3.17086	9.92654	76.8231	0.636246	9.7474	0.731643	0	0.130037	2.06167	30.5006	0	39.3262	0.0969871	0.125181	0.869301	46.3797	26.723	12.9384	10.0311	6.35936	9.62699	50.3865	89.7361	97.248	2.13904	244.993	2.63002	182.855	1.32242	2.92455	3.08553	0.45763	57.5503	2.79926	0.911927
PWY-5088: L-glutamate degradation VIII (to propanoate)	8.17975	0	0.135826	0	0	0	0	0	0	0	0	0	9.4229	0.977809	0	0	0	0	0.399353	0	0	0	0	3.22605	0	0.296876	0	0	0	0.243112	0.462948	0	0.289791	0	0	0	5.96512	0	0	0	0	12.633	0	0	0.272631	0	0	0	1.36172
PWY-5097: L-lysine biosynthesis VI	322.868	482.518	516.478	538.935	380.01	539.698	445.678	522.084	444.56	528.223	552.879	518.366	376.406	428.131	420.507	527.539	436.046	581.934	503.06	520.455	545.342	488.6	529.656	423.245	548.366	570.081	438.932	495.873	542.717	442.508	443.947	445.935	508.512	27.6643	500.981	302.016	325.081	398.46	479.654	340.433	500.902	365.047	456.906	487.195	489.898	516.523	544.439	479.741	521.811
PWY-5100: pyruvate fermentation to acetate and lactate II	116.477	144.084	264.059	78.6091	300.452	169.935	239.351	150.231	215.162	239.9	190.232	153.025	184.455	246.862	278.718	185.249	218.961	210.987	201.061	263.143	160.775	140.91	147.955	260.667	281.755	283.716	168.304	261.792	235.982	205.264	188.346	231.14	88.5906	23.598	202.322	128.043	64.1715	311.333	274.509	90.8916	262.576	106.728	201.022	244.167	166.802	288.978	155.523	185.822	152.68
PWY-5101: L-isoleucine biosynthesis II	19.0857	14.6175	76.7106	135.527	157.123	84.2997	44.6439	69.4031	52.7807	84.1823	93.9098	102.347	52.0527	25.1443	79.9813	51.1545	32.3564	160.886	46.5665	136.873	69.174	85.2823	153.421	35.5316	27.1459	55.2251	33.2591	117.285	185.496	85.5816	61.2308	78.4381	9.67203	19.4842	47.9342	35.1265	45.4423	65.6562	82.7521	36.5696	38.1987	37.4742	47.0467	156.165	55.3949	50.5896	21.7035	24.2933	81.5813
PWY-5103: L-isoleucine biosynthesis III	386.188	234.424	372.344	155.958	434.16	343.402	366.7	429.15	408.701	398.622	337.563	283.176	245.976	347.396	301.723	305.718	334.159	376.547	316.495	291.998	296.179	266.278	290.287	413.749	428.666	408.277	626.782	412.183	288.535	347.847	346.181	278.918	158.577	38.0622	344.631	258.314	268.857	383.018	419.067	297.729	484.828	199.212	366.841	302.298	423.479	346.177	351.921	319.95	270.926
PWY-5104: L-isoleucine biosynthesis IV	45.5131	79.6832	184.74	9.76168	324.834	167.973	90.7058	93.5796	104.564	254.807	74.6596	154.871	178.77	246.115	254.311	153.419	134.893	101.383	181.813	247.449	107.364	41.9203	104.618	226.273	301.578	287.345	4.12158	61.2858	230.061	211.71	179.296	222.661	56.848	34.4785	193.597	121.076	77.8734	332.018	286.918	47.8011	252.214	122.844	222.368	238.62	75.4678	130.416	166.884	111	115.636
PWY-5121: superpathway of geranylgeranyl diphosphate biosynthesis II (via MEP)	61.9666	44.9454	50.0902	10.1758	111.976	27.6546	59.1046	13.577	43.7195	30.8209	14.698	29.0937	54.3066	64.9174	14.6219	47.7036	69.5009	0	17.3311	49.8714	6.41656	11.0954	29.9973	21.2254	88.0289	36.1106	74.4959	104.973	8.29135	86.2579	8.24988	10.9869	7.64271	9.56596	15.5703	71.2148	90.6811	43.1928	73.2868	196.205	49.8818	155.496	73.8874	12.7562	11.0689	47.9603	57.7536	51.35	57.1302
PWY-5129: sphingolipid biosynthesis (plants)	0	0	0	0	0	0	0	0	0	0	0	0	0	0	0	0	0	0	0	0	0	0	0	0	0	0	0	0	0	0	0	0	0	0.611173	0	0	0	0.110914	0	0	0	0	0	0	0	0	0	0	0
PWY-5136: fatty acid &beta;-oxidation II (peroxisome)	18.0876	2.64051	5.11149	11.2641	36.7811	9.45469	12.1428	12.8572	6.64406	0.100464	11.187	12.8197	13.9147	30.3788	8.105	6.23446	56.4379	6.90396	13.2335	7.92392	6.40866	4.4263	1.62129	30.009	3.46431	30.8309	0	8.65147	2.62262	37.0924	35.1276	6.56273	12.8097	7.76312	15.9783	14.7412	27.5414	63.2177	22.9254	16.8765	5.70293	18.6568	6.83108	1.6854	2.90327	2.14568	34.2723	11.5981	8.80807
PWY-5138: unsaturated, even numbered fatty acid &beta;-oxidation	2.5764	0	1.30959	0.06415	1.39244	0	0	0.495027	0.128846	0	0.826967	0.271139	0.511985	2.924	0.549061	0.560259	3.5304	0	0.328689	0	0	0	0	15.9316	0	0.83578	0	0	0	4.26292	2.05215	0.564271	1.7775	0.693835	0	1.7613	9.67385	5.391	1.2336	13.2001	0	6.42884	0	0	0	0	3.44199	0	0.145908
PWY-5154: L-arginine biosynthesis III (via N-acetyl-L-citrulline)	61.6789	48.5944	136.435	118.091	97.6015	37.046	133.785	93.5122	53.8915	90.9068	62.3771	74.3403	107.402	58.2944	191.235	69.0761	100.104	35.6217	34.8205	19.2641	29.4107	91.2632	71.4581	174.043	46.6377	61.5437	74.8336	82.7311	32.6559	144.126	96.3112	65.7686	23.3076	9.82381	64.7335	39.8123	95.2962	126.683	98.1448	228.863	51.8986	138.195	90.9926	195.533	93.7412	63.2383	91.4692	45.7841	33.5357
PWY-5173: superpathway of acetyl-CoA biosynthesis	12.6386	0.1077	12.9584	59.1376	11.2178	2.6804	11.5813	2.43609	7.81887	0.546724	0.944553	0.631366	3.18575	13.8066	5.12766	2.94339	24.8078	0.554032	3.09515	0.945347	0.107447	1.03234	0.466159	19.4906	0.328897	7.53628	0.0790022	0	0.53991	30.8329	12.8857	2.24333	6.87487	10.4396	3.07316	12.7372	24.8254	47.1577	1.90331	87.4254	0.308082	44.3148	3.17281	1.10157	1.11725	0.319677	14.3787	1.55706	0.473106
PWY-5177: glutaryl-CoA degradation	16.2292	102.74	83.0937	7.25569	43.3658	88.0205	66.3711	50.2194	124.631	91.074	105.734	57.6053	31.7798	90.4246	21.9909	94.4681	121.699	119.084	56.997	77.3431	40.521	73.3893	89.9805	94.5326	118.405	94.9237	82.4867	105.243	33.8656	72.9167	80.9878	29.615	32.3389	1.20262	102.268	27.2945	25.4381	80.541	132.243	13.299	154.825	21.8327	75.3649	58.4576	98.1571	117.121	98.0607	118.22	87.8413
PWY-5188: tetrapyrrole biosynthesis I (from glutamate)	187.407	117.96	130.593	80.9727	156.288	259.096	78.3078	176.193	125.94	163.997	101.804	143.739	139.716	139.045	123.178	158.611	196.98	188.117	237.05	151.906	255.455	113.577	165.805	133.29	237.697	219.187	148.68	151.853	157.938	178.667	146.762	134.625	34.7955	20.7059	161.379	88.127	74.8204	176.156	164.812	283.117	163.454	137.714	170.696	126.808	183.268	145.302	270.716	190.173	94.2607
PWY-5189: tetrapyrrole biosynthesis II (from glycine)	84.0651	9.98952	9.92661	58.7999	96.2468	10.6354	8.97051	44.8876	15.8665	33.0137	23.5702	36.521	36.9134	34.9911	0.516836	22.2173	45.3119	30.3499	74.4785	30.8573	11.4731	9.84973	5.07647	20.9903	6.46957	39.1104	31.966	14.2136	2.09698	80.4734	4.6408	13.7294	3.5057	18.1907	21.7342	42.095	26.7266	37.4474	46.8541	171.819	56.7265	91.1419	7.76355	1.72175	10.2789	12.7617	30.3279	16.6023	14.7214
PWY-5198: factor 420 biosynthesis	4.85257	0	0	0.0931714	54.3242	0.848007	2.80724	0	2.4231	0	0.0730718	0.0963675	15.7159	0.294431	0	0	0	0	0	19.6186	0	0	0	0	0.507558	3.06064	0	0	0	21.4034	0.958979	0.30725	0	12.8667	1.77546	14.0887	5.37438	0	26.2499	0	0	14.4359	0	0	0	0	0.348185	0	5.83488
PWY-5265: peptidoglycan biosynthesis II (staphylococci)	0	0	0	0	0.475306	0	0	0	0	0	0	0	0	0	0	0	0	0	0	0	0	0	0	0	0	0	0	0	0	0	0	0	0	0	0	0	0	0	0	0	0	0	0	0	0	0	0	0	0
PWY-5304: superpathway of sulfur oxidation (Acidianus ambivalens)	0	0	0	0.200769	0	0	0	0	0	0	0	0	0	0	0	0	0	0	0	0	0	0	0	0	0	0	0	0	0	0	0	73.3466	0	0.329487	0	0	0	0	0	0	0	0	0	0	0	0	0	0	0
PWY-5306: superpathway of thiosulfate metabolism (Desulfovibrio sulfodismutans)	0	0	0	0	0	0	0	0	0	0	0	0	0	0	0	0	0	0	0	0	0	0	0	0	0	0	0	0	0	0.800395	0	0	0	1.15866	0	0	0	0	0	0	0	0	0	0	0	0	0	0	0
PWY-5345: superpathway of L-methionine biosynthesis (by sulfhydrylation)	44.795	11.9948	31.2736	46.0102	47.1636	12.4513	28.6027	12.616	34.0141	116.228	27.6561	66.6349	91.5978	74.8698	14.2268	38.411	103.507	4.12689	31.2913	39.5385	49.4207	24.536	62.5373	51.9136	8.50251	49.4564	3.58429	29.9949	48.3931	104.853	111.887	16.5917	41.7788	10.0724	90.7658	51.8349	69.9614	137.957	28.802	164.135	3.35878	99.9522	24.2573	3.63803	31.0722	13.0835	77.1278	26.2382	57.9181
PWY-5347: superpathway of L-methionine biosynthesis (transsulfuration)	62.438	119.032	200.89	149.869	261.81	190.998	222.781	251.273	198.897	183.387	185.065	148.635	145.913	194.257	258.335	254.44	144.553	126.367	183.858	187.925	200.265	142.861	131.923	228.016	203.428	207.998	201.936	281.599	221.917	218.708	177.779	206.071	110.387	15.8973	186.907	174.95	98.9079	230.998	211.406	212.067	192.323	131.802	225.387	119.998	89.9534	239.204	212.853	181.065	161.466
PWY-5367: petroselinate biosynthesis	0	0.19515	102.357	0.378813	10.8404	27.483	26.4386	20.5418	16.4324	18.8072	67.6782	73.5014	9.51006	4.53329	8.34795	87.4976	10.0608	128.591	106.797	13.9796	0.764312	54.8979	54.1351	5.53423	37.4318	251.649	11.3875	53.9546	1.12359	212.964	49.1274	0	3.81336	0	73.2032	9.80037	6.87712	23.8015	11.17	38.3193	186.006	4.45283	39.5813	2.45644	0	151.823	212.953	141.355	4.55139
PWY-5381: pyridine nucleotide cycling (plants)	0	0	0	0	0	0	0	0	0	0	0	0	0	0	0	0	0	0	0	0	0	0	0	0	0	0	0	0	0	0	0	0.654807	0	0	0	0	0	0	0	0	0	0	0	0	0	0	0	0	0
PWY-5384: sucrose degradation IV (sucrose phosphorylase)	42.6395	11.3842	0.0573665	0.502932	26.357	3.00062	3.59183	5.90607	1.14376	65.9609	3.87042	2.5329	5.77247	25.1464	8.43548	12.6384	75.8838	10.2306	3.08703	2.55044	1.00464	0.43996	16.3253	104.686	0.741622	22.2188	16.8371	15.5804	3.764	24.3559	0.25565	27.8748	0.185601	4.60321	0	31.2013	29.8466	138.487	34.3269	121.127	1.25372	70.7973	9.44639	120.199	0.385554	44.1043	40.9784	2.86799	6.09705
PWY-5415: catechol degradation I (meta-cleavage pathway)	0	0	0	2.13873	0	0	1.4734	0	0	0	0	0	0	0	0	0	0	0	0	0	0	0	0	0	0	0	0	0	0	0	0	0	0	0	2.45279	0.300574	3.80843	0	0	0	0	0	0	0	0	0	0	0	0
PWY-5417: catechol degradation III (ortho-cleavage pathway)	0	0	0	0	0	0	0	0	0	0	0	0	0	0	0	0	0	0	0	0	0	0	0	0	0	0	0	0	0	0	0	0	0	0	0	0	0	0	0	0	0	0	0	0	0	0	0	0	0
PWY-5431: aromatic compounds degradation via &beta;-ketoadipate	0	0	0	0	0	0	0	0	0	0	0	0	0	0	0	0	0	0	0	0	0	0	0	0	0	0	0	0	0	0	0	0	0	0	0	0	0	0	0	0	0	0	0	0	0	0	0	0	0
PWY-5464: superpathway of cytosolic glycolysis (plants), pyruvate dehydrogenase and TCA cycle	13.2175	0.559247	28.5674	15.9756	17.765	10.351	16.5466	9.95013	15.0348	2.13762	4.35891	2.27216	2.76877	31.3314	8.94348	10.3088	18.1977	2.08604	8.24224	4.3479	0.493377	3.6365	2.43052	40.8474	1.67221	19.701	3.62427	18.9416	10.4596	0	25.9332	7.23225	15.8121	19.9168	11.5059	6.98237	0	21.43	7.64954	14.3926	1.53206	1.3438	6.78634	4.25441	4.72607	2.45788	7.30603	7.96893	1.95844
PWY-5484: glycolysis II (from fructose 6-phosphate)	113.025	145.719	86.5703	166.262	176.783	68.252	283.559	155.542	63.1985	69.7202	77.9224	82.7744	109.616	99.275	187.416	104.164	144.391	73.2076	64.6521	111.678	44.4652	126.639	103.741	162.005	54.9983	56.3051	59.1887	95.0034	141.847	285.817	96.653	131.798	101.037	23.784	52.242	129.721	165.442	137.934	92.3935	289.531	36.1617	274.524	138.77	146.896	82.6155	124.653	89.2027	157.799	135.203
PWY-5505: L-glutamate and L-glutamine biosynthesis	18.1655	0.412471	36.9965	69.0204	38.2884	26.818	17.8458	0.358607	8.06371	13.5996	35.3233	14.2149	42.6343	23.911	2.74296	3.30044	39.3579	0.989864	13.8209	1.36225	42.9157	0	1.15475	27.5605	6.61455	12.9647	0	8.74481	11.409	29.2779	23.213	4.14466	23.7146	1.27027	9.42042	21.7965	54.5699	71	2.38294	45.175	0	17.2877	27.6689	8.87533	15.1794	14.0733	11.6433	9.18055	0.742615
PWY-5509: adenosylcobalamin biosynthesis from cobyrinate a,c-diamide I	0	0	0	0	0	0	0	0	0	0	0	0	0	0	0	0	0	0	0	0	0	0	0	0	0	0.676985	0	0	0	0	0	0	0	0	0	0	0	0	0	0	0	0	0	0	0	0	0	0	0
PWY-5514: UDP-N-acetyl-D-galactosamine biosynthesis II	0	0	0	0	0	0	0	0	0	0	0.0910573	0	0	0	0	0	0	0	0	0	0	0	0	0	0	0	0	0	0	0	0	0	0	0	0	0	0	0	0	0	0	0	0	0	0	0	0	0	0
PWY-561: superpathway of glyoxylate cycle and fatty acid degradation	29.5982	0.914297	1.88239	7.83595	29.5367	2.17454	1.5612	2.07313	0.217971	0.161585	5.595	5.82961	16.4964	31.5263	2.41287	5.30666	61.1596	2.26438	11.2015	0.245343	0.500608	0	0.938367	27.3923	0	24.7096	0	0.67392	1.23874	39.0886	32.1936	7.4981	11.2249	11.8042	0.93061	24.1939	44.2755	68.9269	1.43759	36.7215	2.44139	38.7307	2.08453	1.18184	2.29725	0	37.5662	4.05825	1.81289
PWY-5651: L-tryptophan degradation to 2-amino-3-carboxymuconate semialdehyde	0	0	0	0	0	0	0	0	0	0	0	0	0	0	0	0	0	0	0	0	0	0	0	0	0	0	0	0	0	0	0	0	0	0.152206	0	0	0	0	0	0	0	0	0	0	0	0	0	0	0
PWY-5656: mannosylglycerate biosynthesis I	1.56293	0.712523	0	0.24549	5.48476	0.419512	0	0	0.480362	0	2.12256	0.599729	8.38554	9.72415	0.206576	1.1278	15.7978	0	3.4498	0	0	0	0	2.69345	0	4.47795	0	0	0	9.17676	0	2.7304	1.72413	1.35007	0	13.4441	26.6103	0	0	70.1112	1.26166	18.9628	0	0.163555	0.198618	0.536241	0.565526	1.50753	0
PWY-5659: GDP-mannose biosynthesis	187.816	227.605	215.807	68.8623	110.555	163.09	199.95	97.2857	158.788	244.779	170.182	132.293	123.223	145.807	260.22	246.207	215.794	77.1744	123.548	173.922	66.2781	153.345	188.43	321.865	231.579	139.849	160.799	254.36	214.372	182.42	256.966	154.817	134.672	22.2528	208.38	48.2305	53.1494	354.82	189.952	135.094	147.195	100.989	246.198	260.402	128.725	260.416	114.412	152.661	125.456
PWY-5667: CDP-diacylglycerol biosynthesis I	385.029	470.649	508.598	518.667	211.173	578.653	478.349	435.847	434.882	542.536	515.378	488.96	282.036	487.901	433.52	503.205	510.212	584.764	552.671	480.789	478.245	472.997	557.125	471.184	484	591.608	449.717	493.057	548.082	388.8	456.455	441.128	391.786	14.5252	533.947	201.885	233.187	451.285	424.989	438.059	467.55	229.189	419.707	492.379	548.223	539.315	566.013	519.578	523.249
PWY-5675: nitrate reduction V (assimilatory)	0.706293	0	0.610515	3.21579	0.560125	0.111276	0.727026	0	0	0	0	0	0	0.0270902	0	0	1.34196	0	0	0	0	0	0.0470677	0.186415	0	0.904473	0	0	0	3.50129	0.457722	0	0.609055	0	0.575363	0.878141	3.00246	15.1468	0	4.42956	0	1.5805	0	0.044567	0	0	0.635386	0	0
PWY-5676: acetyl-CoA fermentation to butanoate II	8.47831	44.474	59.2076	16.8536	48.2166	68.3115	85.1549	52.2816	35.8152	53.9408	90.9009	69.8111	42.7042	67.2667	98.2943	92.9163	39.3073	35.3585	46.1667	77.1294	55.2113	113.974	29.0133	36.184	41.6288	38.639	51.7668	56.9605	133.426	77.1113	69.3463	64.634	61.7623	1.99448	84.4071	43.031	12.6597	43.9907	48.3074	9.03518	4.20201	60.5938	81.8867	1.43366	10.9697	121.639	22.3978	85.2138	89.7481
PWY-5686: UMP biosynthesis	510.589	537.261	538.677	440.077	368.734	778.568	577.431	615.397	535.428	659.447	639.917	578.293	449.522	585.407	541.266	587.815	504.247	672.579	666.165	503.509	589.304	512.27	569.093	504.301	657.566	651.432	672.988	633.076	608.003	474.369	574.159	501.137	506.36	34.4933	608.747	308.891	286.706	467.601	554.843	338.722	600.879	277.247	495.696	498.499	625.538	685.146	682.867	624.59	703.624
PWY-5690: TCA cycle II (plants and fungi)	69.9287	51.2637	46.7878	37.3374	64.39	48.9831	42.5582	62.9044	46.805	48.0272	45.971	69.0142	39.5374	68.2602	14.4046	81.3522	87.5066	18.1569	43.7686	69.1821	71.3627	9.49353	42.223	49.041	23.1884	61.7719	5.85845	39.0206	40.4034	73.5699	95.0668	78.9344	25.4582	25.2518	52.1596	59.0939	71.4923	69.425	57.1675	239.822	27.2327	165.554	23.3166	7.82026	27.2905	48.748	46.1939	39.8522	58.9086
PWY-5692: allantoin degradation to glyoxylate II	0.854501	0.199946	0	0.159767	3.82883	0.375861	0.255743	0.257049	0.75535	0	2.42862	0.948985	2.13622	8.16815	0	2.21663	1.5644	0	3.61737	0.282543	0	0	0	1.45571	0	9.35975	0	0	0	10.4913	0	0.369018	0	0	0	9.67074	9.0373	0.286505	0	0.178068	0.762106	8.21076	0	0	0	0	10.4187	0.823021	0.628744
PWY-5695: urate biosynthesis/inosine 5'-phosphate degradation	242.869	433.044	395.181	544.917	278.177	365.557	365.647	273.747	311.064	392.872	463.109	352.906	325.375	407.218	327.966	320.441	346.791	308.879	234.394	329.444	374.958	410.51	411.348	349.213	302.407	248.951	463.28	253.352	385.041	286.246	332.635	306.18	412.971	22.8347	382.302	209.171	309.121	354.756	324.611	399.283	189.744	373.857	290.608	418.993	408.056	315.465	273.486	254.995	361.509
PWY-5705: allantoin degradation to glyoxylate III	16.5356	0.305013	0	0.159767	6.98985	0.687674	0.255743	0.309106	0.75535	0	3.0145	1.79299	2.96815	10.3662	0	3.12805	20.1733	0	3.61737	0.512706	0	0	0	6.62603	0	12.1112	0	0	0.909576	10.8486	0	0.532092	0	2.27199	0	13.2657	26.0809	0.628899	0	101.301	0.986353	44.8583	1.64834	0.227056	0	0	13.6174	0.823021	0.628744
PWY-5723: Rubisco shunt	52.8684	0.531948	0.65027	11.5855	24.7412	0.405345	9.91846	3.44912	2.08732	0.453813	8.48558	2.3638	14.8379	41.4794	8.11769	8.85378	80.2382	0.483411	11.5999	0.92362	0	0.877347	0.745693	34.8903	0	27.01	1.71111	0	2.2999	42.7412	0.968719	3.65189	8.07092	4.44623	8.63144	37.64	89.008	26.3749	0.777993	205.99	0.456019	113.793	0.328815	1.05859	1.71304	0	59.4519	4.68105	0.959513
PWY-5747: 2-methylcitrate cycle II	1.20439	0	0.334358	0	0.416293	0.072209	0	0.974185	0	0.0367866	0.394238	0.134756	1.25757	0.430478	1.04783	0.326224	0.103058	0.0933438	1.38934	0.132187	0	0	0	8.27016	0	0.744609	0	0.154572	0	11.0948	0	0.10144	1.65064	0.347558	0	1.72991	7.34137	1.29894	0.280936	5.83499	0	5.19918	0	0.114853	0	0.057014	3.03724	0.394716	0
PWY-5754: 4-hydroxybenzoate biosynthesis I (eukaryotes)	0	0	0	0	0	0	1.25652	3.19705	0	0	0	0	0	0	0	0	0	0	0	0	0	0	0	0	0	0	0	0	0	0	0	1.04697	0	0	0	0	0	0	0	0	0	0	0	0	0	0	0	0	0
PWY-5791: 1,4-dihydroxy-2-naphthoate biosynthesis II (plants)	30.4746	2.76599	27.1959	24.0913	18.3583	9.36072	9.33045	11.0939	14.6495	2.99808	12.9774	3.6482	14.9585	25.4191	5.8854	9.05577	39.1351	6.66516	7.80972	1.36618	3.02516	6.51713	3.53717	52.0002	3.37079	12.8857	10.8183	0	17.7009	73.7764	2.52688	5.89033	11.8096	2.67173	9.21483	25.2998	49.0251	13.9923	6.7922	132.884	2.01706	97.3724	11.5467	3.30795	3.40145	0	17.2929	4.80224	1.91523
PWY-5837: 1,4-dihydroxy-2-naphthoate biosynthesis I	30.4746	2.76599	27.1959	24.0913	18.3583	9.36072	9.33045	11.0939	14.6495	2.99808	12.9774	3.6482	14.9585	25.4191	5.8854	9.05577	39.1351	6.66516	7.80972	1.36618	3.02516	6.51713	3.53717	52.0002	3.37079	12.8857	10.8183	0	17.7009	73.7764	2.52688	5.89033	11.8096	2.67173	9.21483	25.2998	49.0251	13.9923	6.7922	132.884	2.01706	97.3724	11.5467	3.30795	3.40145	0	17.2929	4.80224	1.91523
PWY-5838: superpathway of menaquinol-8 biosynthesis I	55.2288	3.90768	24.7773	20.348	36.4374	4.79307	12.6551	12.5546	13.4782	0	15.9505	5.20504	32.7671	51.3751	7.14361	8.36111	65.0078	0	14.5202	2.92107	0	1.09193	6.00556	53.7599	0	26.4067	0	0	2.30612	53.8664	3.78676	12.3062	5.10762	4.71307	18.406	41.8893	84.2241	29.7143	3.27547	168.838	2.95606	145.198	5.52908	4.89956	8.47994	0	23.0189	4.07653	3.29567
PWY-5840: superpathway of menaquinol-7 biosynthesis	55.2288	6.71993	42.3396	58.4211	31.756	27.536	27.1698	30.71	28.1523	9.80492	32.6335	9.65747	32.7671	57.8316	7.14361	22.1178	60.0241	16.6558	14.5202	4.58268	9.17246	3.89545	10.7952	53.7599	10.5898	29.5804	8.31999	0	49.9456	107.175	8.27755	4.89868	27.8027	4.88968	26.4758	40.5985	73.3507	27.9004	19.2574	165.971	2.95606	138.595	29.1161	8.21226	3.35283	0	21.9006	14.0966	6.34525
PWY-5845: superpathway of menaquinol-9 biosynthesis	55.2288	3.90768	3.92254	20.348	31.756	0	8.6438	12.5546	1.90412	0	11.9597	4.45264	32.7671	46.4936	7.14361	4.25783	60.0241	0	14.5202	2.92107	0	0	0	53.7599	0	23.8522	0	0	0	53.8664	0	4.89868	0	4.71307	18.406	40.5985	73.3507	27.9004	3.27547	165.971	2.95606	138.595	5.52908	4.89956	3.35283	0	21.9006	4.07653	3.29567
PWY-5850: superpathway of menaquinol-6 biosynthesis I	55.2288	3.90768	3.92254	20.348	31.756	0	8.6438	12.5546	1.90412	0	11.9597	4.45264	32.7671	46.4936	7.14361	4.25783	60.0241	0	14.5202	2.92107	0	0	0	53.7599	0	23.8522	0	0	0	53.8664	0.593884	4.89868	0	4.71307	18.406	40.5985	73.3507	27.9004	3.27547	165.971	2.95606	138.595	5.52908	4.89956	3.35283	0	21.9006	4.07653	3.29567
PWY-5855: ubiquinol-7 biosynthesis (prokaryotic)	22.6965	0	0.498624	24.2137	10.2228	1.77833	4.37074	2.03693	0.325677	0.109842	2.96255	2.21879	2.93628	15.1373	2.48496	3.8237	28.8895	0	3.37601	0.787468	0	0	0	9.66746	0	8.97573	0	0	0	17.9906	14.5377	1.54375	7.16827	2.28565	2.5427	12.8173	32.3	40.5341	1.10553	125.947	0.401187	40.2175	0.483791	0.419907	0.930918	0	17.3289	1.24032	1.18685
PWY-5856: ubiquinol-9 biosynthesis (prokaryotic)	22.6965	0	0.498624	24.2137	10.2228	1.77833	4.37074	2.03693	0.325677	0.109842	2.96255	2.21879	2.93628	15.1373	2.48496	3.8237	28.8895	0	3.37601	0.787468	0	0	0	9.66746	0	8.97573	0	0	0	17.9906	14.5377	1.54375	7.16827	2.28565	2.5427	12.8173	32.3	40.5341	1.10553	125.947	0.401187	40.2175	0.483791	0.419907	0.930918	0	17.3289	1.24032	1.18685
PWY-5857: ubiquinol-10 biosynthesis (prokaryotic)	22.6965	0	0.498624	24.2137	10.2228	1.77833	4.37074	2.03693	0.325677	0.109842	2.96255	2.21879	2.93628	15.1373	2.48496	3.8237	28.8895	0	3.37601	0.787468	0	0	0	9.66746	0	8.97573	0	0	0	17.9906	14.5377	1.54375	7.16827	2.28565	2.5427	12.8173	32.3	40.5341	1.10553	125.947	0.401187	40.2175	0.483791	0.419907	0.930918	0	17.3289	1.24032	1.18685
PWY-5860: superpathway of demethylmenaquinol-6 biosynthesis I	49.3208	2.62061	2.632	13.7608	23.5053	0	5.85291	8.60619	1.27536	0	8.08457	2.98771	23.6533	34.7121	4.81101	2.85948	49.6176	0	10.1317	1.95775	0	0	0	39.2023	0	17.8371	0	0	0	39.451	0.396397	3.29251	0	3.69431	12.7118	36.2048	60.6754	20.1734	2.20839	153.555	2.01149	114.854	3.73273	3.29192	2.25037	0	18.5787	2.75907	2.20594
PWY-5861: superpathway of demethylmenaquinol-8 biosynthesis	49.3208	2.62061	17.2194	13.7608	27.4161	3.22531	8.6319	8.60619	9.29212	0	10.8328	3.4964	23.6533	38.8456	4.81101	5.65537	54.8296	0	10.1317	1.95775	0	0.728855	4.03514	39.2023	0	20.0083	0	0	1.54123	39.451	2.5439	8.37492	3.42263	3.69431	12.7118	37.7613	72.2487	21.6037	2.20839	157.261	2.01149	121.736	3.73273	3.29192	5.75122	0	19.8029	2.75907	2.20594
PWY-5862: superpathway of demethylmenaquinol-9 biosynthesis	49.3208	2.62061	2.632	13.7608	23.5053	0	5.85291	8.60619	1.27536	0	8.08457	2.98771	23.6533	34.7121	4.81101	2.85948	49.6176	0	10.1317	1.95775	0	0	0	39.2023	0	17.8371	0	0	0	39.451	0	3.29251	0	3.69431	12.7118	36.2048	60.6754	20.1734	2.20839	153.555	2.01149	114.854	3.73273	3.29192	2.25037	0	18.5787	2.75907	2.20594
PWY-5863: superpathway of phylloquinol biosynthesis	27.8277	3.10841	26.2582	10.3483	12.3155	9.07368	9.68914	6.77244	15.5628	3.2804	13.3615	3.88243	12.6042	25.5068	5.21118	9.79132	32.3527	0	7.21689	1.53535	2.55563	6.82174	3.94089	21.7371	3.80338	12.2588	11.7761	0	5.44998	24.4594	2.76795	4.9438	4.84975	2.38292	9.92428	21.5546	37.226	13.8222	7.42747	126.066	2.28456	86.1223	12.1756	3.18984	3.42489	0	16.9373	5.34602	2.15101
PWY-5870: ubiquinol-8 biosynthesis (eukaryotic)	0	0	0	0	0	0	0	0	0	0	0	0	0	0	0	0	0	0	0	0	0	0	0	0	0	0	0	0	0	0	0	0	0	0	0	0	0	0.207182	0	0	0	0	0	0	0	0	0	0	0
PWY-5871: ubiquinol-9 biosynthesis (eukaryotic)	0	0	0	0	0	0	0	0	0	0	0	0	0	0	0	0	0	0	0	0	0	2.37997	0	0	3.32035	0	0	0.602101	0	0	0	0	0	0	0	0	0	0.165857	0	0	0	0	0	0	0	0	0	0	0
PWY-5873: ubiquinol-7 biosynthesis (eukaryotic)	0	0	0	0	0	0	0	0	0	0	0	0	0	0	0	0	0	0	0	0	0	2.37997	0	0	3.32035	0	0	0.602101	0	0	0	0	0	0	0	0	0	0.165857	0	0	0	0	0	0	0	0	0	0	0
PWY-5896: superpathway of menaquinol-10 biosynthesis	55.2288	3.90768	3.92254	20.348	31.756	0	8.6438	12.5546	1.90412	0	11.9597	4.45264	32.7671	46.4936	7.14361	4.25783	60.0241	0	14.5202	2.92107	0	0	0	53.7599	0	23.8522	0	0	0	53.8664	0	4.89868	0	4.71307	18.406	40.5985	73.3507	27.9004	3.27547	165.971	2.95606	138.595	5.52908	4.89956	3.35283	0	21.9006	4.07653	3.29567
PWY-5897: superpathway of menaquinol-11 biosynthesis	58.5957	8.12044	64.1585	65.7851	44.2848	25.5326	25.4386	29.5342	37.0454	8.74456	35.6819	10.6119	37.9419	57.3755	16.8936	24.7142	67.2297	18.7927	19.8339	4.04184	8.86787	18.7953	10.3309	103.341	9.45908	28.1937	26.7957	0	47.693	105.769	7.3331	16.77	32.8719	5.07472	25.0535	44.7584	87.1228	32.2517	18.2909	169.793	5.6868	147.752	29.7673	9.63797	9.82551	0	23.1478	12.8945	5.66244
PWY-5898: superpathway of menaquinol-12 biosynthesis	58.5957	8.12044	64.1585	65.7851	44.2848	25.5326	25.4386	29.5342	37.0454	8.74456	35.6819	10.6119	37.9419	57.3755	16.8936	24.7142	67.2297	18.7927	19.8339	4.04184	8.86787	18.7953	10.3309	103.341	9.45908	28.1937	26.7957	0	47.693	105.769	7.3331	16.77	32.8719	5.07472	25.0535	44.7584	87.1228	32.2517	18.2909	169.793	5.6868	147.752	29.7673	9.63797	9.82551	0	23.1478	12.8945	5.66244
PWY-5899: superpathway of menaquinol-13 biosynthesis	58.5957	8.12044	64.1585	65.7851	44.2848	25.5326	25.4386	29.5342	37.0454	8.74456	35.6819	10.6119	37.9419	57.3755	16.8936	24.7142	67.2297	18.7927	19.8339	4.04184	8.86787	18.7953	10.3309	103.341	9.45908	28.1937	26.7957	0	47.693	105.769	7.3331	16.77	32.8719	5.07472	25.0535	44.7584	87.1228	32.2517	18.2909	169.793	5.6868	147.752	29.7673	9.63797	9.82551	0	23.1478	12.8945	5.66244
PWY-5910: superpathway of geranylgeranyldiphosphate biosynthesis I (via mevalonate)	0	0.512704	0.565853	0.598216	10.4161	2.57592	7.18343	4.03818	2.60159	0.25717	0.343366	3.34182	0.708619	1.27758	1.63155	3.76275	7.83214	0	0.709859	2.1937	0	1.26742	0.436474	7.94312	0.535984	1.70854	2.64376	0.519691	0	37.736	1.05914	2.76295	0.419989	1.97752	0	6.33159	0	2.29357	5.51379	0	0.631953	0.432725	7.30501	1.15109	0.557036	0.663177	2.94515	1.66109	2.0531
PWY-5913: TCA cycle VI (obligate autotrophs)	89.4861	1.43494	31.0851	4.68618	69.2902	21.2482	9.82966	63.3017	25.7807	2.00421	24.2142	20.4894	22.8261	21.6912	42.5023	13.378	26.3257	8.05796	117.128	30.2443	27.5807	12.5914	0.184867	17.7533	16.2863	39.261	84.4406	45.3334	13.0854	41.2849	16.3741	2.19039	13.3596	2.49204	12.1106	56.5845	44.0116	60.4647	35.5474	67.8684	54.6891	62.4003	55.1489	3.70549	3.84502	108.398	12.7095	8.06362	65.4978
PWY-5918: superpathay of heme biosynthesis from glutamate	15.9653	15.598	18.5923	55.9037	13.4978	10.5482	13.4397	16.8937	25.6629	13.0764	9.89063	5.97947	5.31285	25.9765	3.38628	22.4756	33.0007	8.89499	14.8619	28.699	8.63589	17.3129	10.3478	40.0903	3.20452	18.1618	20.6549	1.00694	4.40194	52.1428	20.8374	20.8531	12.7478	10.369	21.6077	4.52483	23.0054	57.4968	18.4999	10.0328	10.8193	23.9263	11.029	1.82842	2.2682	2.01428	11.0049	5.27631	7.02218
PWY-5920: superpathway of heme biosynthesis from glycine	1.87964	0.56624	9.22576	5.2202	0	1.05651	5.16609	1.19405	5.87092	0.932069	0	2.36934	0.494264	16.2049	0.866746	4.49177	11.6462	0	5.52168	0	0	0	0	18.6381	0.440857	3.28341	0	0	0	30.9396	6.69906	5.06655	5.04855	8.34077	8.34983	1.6847	0	29.2813	0.418484	1.54702	2.09081	6.84005	0.728777	1.00099	0.413348	0	3.3252	1.84961	0
PWY-5941: glycogen degradation II (eukaryotic)	9.01553	24.9025	66.6386	32.0245	39.252	17.6501	61.4863	38.7477	72.6699	39.2693	63.2749	72.2209	12.1345	77.2875	19.7172	35.9994	12.1545	84.7568	59.4744	8.91559	111.161	34.0402	57.0795	59.6814	21.9775	34.4935	11.3545	54.4019	70.0306	43.8603	31.8321	55.2788	28.7487	1.19637	36.8885	14.7777	0	138.246	58.6023	0	74.8189	48.0484	38.286	4.92482	31.4951	15.6334	31.3504	23.7118	34.4
PWY-5971: palmitate biosynthesis II (bacteria and plants)	0	10.2151	93.9454	29.6039	27.5026	16.2531	14.0562	18.3031	32.5892	8.12366	30.6354	12.666	27.6046	49.1604	11.5004	15.2732	68.8809	0.884066	18.0337	47.3799	17.3599	41.3024	4.05899	36.4634	3.37076	25.3714	55.9236	1.62075	5.93157	69.4014	61.5077	0	30.0622	0	14.2749	45.5399	73.5138	104.775	3.39865	185.324	2.3212	95.5908	17.9804	11.8614	0	9.11846	44.3171	21.157	17.1362
PWY-5973: cis-vaccenate biosynthesis	140.031	327.464	294.371	347.109	176.797	253.359	289.405	200.75	214.263	276.82	331.13	309.911	191.029	256.032	365.471	248.85	151.18	216.949	126.609	317.927	232.162	311.666	279.235	331.251	214.272	283.145	150.769	252.253	369.204	238.401	265.619	260.783	214.134	21.4894	255.12	112.066	151.537	193.691	177.806	245.845	210.135	143.347	265.097	239.323	236.38	198.203	238.846	246.041	266.296
PWY-5989: stearate biosynthesis II (bacteria and plants)	33.5873	13.7032	112.154	86.7477	18.6186	36.2929	36.5618	27.686	22.9265	26.3255	81.5465	85.6445	18.7072	36.9382	12.2258	100.067	50.1539	100.17	79.8708	32.1006	14.4446	71.9977	68.1048	24.8375	48.6412	134.53	41.8664	62.6696	3.95063	123.544	60.7254	7.12126	21.2669	4.4713	86.6463	33.1043	60.4311	76.2967	15.9181	155.989	70.8217	105.594	51.8293	7.87444	52.5466	133.967	67.8388	141.042	11.3727
PWY-6071: superpathway of phenylethylamine degradation	15.4132	0	0	0	6.68006	0	0	0	0	0	0.855603	0	0	10.8087	0	1.05719	21.594	0	0	0	0	0	0	0	0	6.0288	0	0	0	7.33114	0	0	0	0	0	0	16.17	0	0	50.9372	0	0	0	0	0	0	8.63338	0	0
PWY-6075: ergosterol biosynthesis I	0	0	0	0	0	0	0	0	0	0	0	0	0	0	0	0	0	0	0	0	0	0	0	0	0	0	0	0	0	0	0	0	0	0	0	0	0	0.117144	0	0	0	0	0	0	0	0	0	0	0
PWY-6113: superpathway of mycolate biosynthesis	0	2.86355	93.6804	6.07771	25.508	16.5471	14.3621	18.381	31.0298	8.34206	31.2973	13.1634	25.1675	33.0024	11.2483	15.92	53.2213	0.927792	18.9651	42.2079	8.32009	41.6958	4.24512	28.1903	3.52467	26.6718	47.1937	1.69882	4.87488	71.5846	60.53	0	22.2955	0	14.8556	38.5392	49.4721	89.0539	3.51527	155.812	2.44111	47.5181	18.4457	9.90735	0	9.56076	47.3676	22.0989	15.0269
PWY-6121: 5-aminoimidazole ribonucleotide biosynthesis I	483.508	410.229	483.804	240.781	388.234	685.807	451.109	574.774	494.591	597.81	510.154	472.657	427.567	534.934	433.19	540.497	439.258	532.152	683.589	413.157	540.621	410.564	446.317	463.388	566.76	549.53	547.008	579.789	480.413	458.034	503.398	437.568	325.154	41.3549	536.37	331.426	310.141	451.896	499.078	359.7	526.462	336.922	460.225	482.328	549.68	648.523	647.852	528.082	639.472
PWY-6122: 5-aminoimidazole ribonucleotide biosynthesis II	512.735	383.994	477.629	211.414	451.169	683.611	441.916	625.224	492.74	589.822	499.45	461.614	443.531	538.253	420.288	539.236	426.99	506.102	689.79	397.185	533.378	389.578	414.764	458.447	571.819	544.604	674.605	588.269	460.942	460.515	507.251	425.846	328.661	45.6872	529.894	371.589	324.718	452.606	524.234	354.831	527.699	359.586	454.465	466.923	541.046	661.065	652.737	542.096	658.086
PWY-6123: inosine-5'-phosphate biosynthesis I	231.803	222.937	283.166	191.857	275.138	297.062	282.384	279.121	269.174	244.515	259.522	202.644	142.27	289.583	339.895	234.76	264.049	315.358	206.072	262.608	164.232	230.695	258.299	352.62	270.089	228.473	472.005	333.878	313.793	246.722	274.048	224.33	203.765	21.5181	264.21	143.708	119.318	284.79	297.754	252.564	263.653	180.112	332.594	233.152	292.682	256.981	223.778	266.767	201.637
PWY-6124: inosine-5'-phosphate biosynthesis II	194.278	200.46	260.728	168.584	245.676	268.901	244.587	184.3	245.546	220.87	234.294	181.007	125.745	272.289	318.736	212.542	243.31	289.223	182.551	244.95	144.084	206.466	231.756	328.226	246.361	205.988	448.83	313.265	287.213	228.361	252.123	201.605	181.799	26.6377	240.539	108.092	107.179	264.663	279.216	240.902	244.377	165.755	314.036	209.147	265.332	232.016	203.145	244.277	177.909
PWY-6125: superpathway of guanosine nucleotides de novo biosynthesis II	149.837	322.634	234.347	380.914	232.427	205.608	297.463	188.831	216.99	232.949	234.194	205.878	171.807	192.851	199.415	191.272	147.15	133.635	201.537	185.854	214.702	288.546	246.802	209.736	223.097	114.23	132.294	207.492	161.796	153.952	151.9	211.429	189.99	30.9319	240.354	143.908	167.615	157.143	156.897	247.156	137.701	122.056	213.696	193.309	167.334	227.14	137.372	147.475	176.326
PWY-6126: superpathway of adenosine nucleotides de novo biosynthesis II	208.952	380.652	318.848	445.011	286.863	394.189	357.665	327.41	341.086	332.76	301.819	329.653	223.283	339.461	249.608	316.357	281.268	202.129	297.167	244.787	251.098	358.423	323.65	277.072	340.637	323.634	224.193	327.318	250.009	267.655	271.884	270.563	297.764	42.0101	327.028	268.22	225.114	201.48	279.732	291.675	379.649	165.311	326.365	244.246	209.806	371.538	314.075	366.913	320.169
PWY-6138: CMP-N-acetylneuraminate biosynthesis I (eukaryotes)	0	0	0	0	0	0	0	0	0	0	0	0	0	0	0	0	0	0	0	0	0	0	0	0	0	0	0	0	0	0	0	0	0	0	0	0	0	0	0	0	0	0	0	0	0	0	0	0	0.174665
PWY-6145: superpathway of sialic acids and CMP-sialic acids biosynthesis	0	0	0	0	0	0	0	0	0	0	0	0	0	0	0	0	0	0	0	0	0	0	0	0	0	0	0	0	0	0	0	0	0.526072	0	0	0	0	0	0	0	0	0	0	0	0	0	0	0.378222	0
PWY-6147: 6-hydroxymethyl-dihydropterin diphosphate biosynthesis I	149.976	70.9613	26.8425	48.9128	42.3117	21.1005	23.4652	20.2983	28.5154	63.3891	39.887	19.1095	44.5049	38.3902	47.8616	25.834	60.774	41.5048	156.316	55.1359	27.9712	74.6395	76.541	129.602	91.7288	75.2785	32.8547	91.122	113.961	105.562	15.867	52.1007	35.4553	20.4522	31.507	31.3556	39.3348	33.5062	54.3624	168.074	58.8781	74.6514	28.1969	31.3482	48.9408	140.597	71.8611	43.1227	144.674
PWY-6151: S-adenosyl-L-methionine cycle I	545.197	414.163	564.28	519.746	373.635	635.264	397.704	536.058	519.401	559.168	576.197	476.749	289.99	460.939	385.299	476.113	474.434	648.961	619.907	399.051	535.839	472.574	482.842	433.714	485.223	631.951	774.369	596.85	533.374	456.618	398.763	389.527	507.84	21.6395	454.285	330.432	312.434	498.089	473.92	324.386	515.514	238.251	437.233	507.431	533.742	570.199	599.977	561.688	563.48
PWY-6163: chorismate biosynthesis from 3-dehydroquinate	548.628	437.929	581.191	179.091	375.981	679.773	518.612	581.016	512.642	596.14	588.023	550.519	357.611	484.26	427.79	585.864	528.345	673.294	701.265	402.032	547.672	441.281	515.481	483.066	567.81	641.349	643.565	643.617	521.476	512.315	507.164	470.613	433.228	25.785	566.512	333.311	301.218	538.468	525.16	355.941	596.887	254.457	437.956	505.214	579.718	651.66	698.482	580.013	551.184
PWY-6165: chorismate biosynthesis II (archaea)	11.5567	0	0	0	45.168	0.256496	2.50856	0.194961	3.28082	0	0	0.250902	17.168	0.855069	0	0	0	0	0	0	0	0	0	0	0	4.69639	0	0	0	26.1907	0	1.02807	0	7.4119	0	30.3023	35.9651	0	0	0	0	32.496	0	0	0	0	1.382	0	1.95227
PWY-6167: flavin biosynthesis II (archaea)	8.95473	0	0	0	106.009	1.16127	5.58627	0	6.60864	0	0	0	53.6927	0	0	0	0	0	0	41.6903	0	0	0	0	0	5.35049	0	0	0	59.4027	6.31967	0	0	13.8823	3.78228	29.6927	25.5285	0	67.5239	0	0	29.3682	0	0	0	0	3.98861	0	20.5008
PWY-6168: flavin biosynthesis III (fungi)	135.977	267.433	241.726	245.494	143.603	239.992	241.893	195.805	246.536	283.841	299.577	214.871	145.758	246.744	279.884	213.955	187.574	236.984	181.188	201.388	180.029	254.927	269.684	238.907	162.939	168.168	139.059	174.061	343.557	182.732	180.96	234.509	227.434	17.0188	254.296	97.4873	155.687	243.858	167.76	199.961	128.781	151.952	150.373	231.955	281.058	129.677	116.677	127.091	169.622
PWY-6174: mevalonate pathway II (archaea)	0.841448	0	0	0.216519	9.07713	0.335396	3.43975	0	1.58044	0	0	0.534842	0.596757	0.743157	0	0	0	0	0	2.36254	0	0	0	0	0.365392	2.13215	0	0	0	33.4825	0.92955	0.28722	0	4.5402	0	8.54617	2.63367	0	2.75131	0	0	0.163193	0	0	0	0	1.28085	0	2.13815
PWY-6185: 4-methylcatechol degradation (ortho cleavage)	0	0	0	0	0	0	0	0	0	0	0	0	0	0	0	0	0	0	0	0	0	0	0	0	0	0	0	0	0	0	0	0	0	0	0	0	6.81735	0	0	0	0	0	0	0	0	0	0	0	0
PWY-621: sucrose degradation III (sucrose invertase)	154.604	116.928	255.728	29.5664	112.41	116.239	123.107	315.855	239.041	202.874	213.824	252.849	62.4988	236.827	193.87	254.807	236.836	310.855	311.494	235.929	79.9269	174.253	224.704	250.779	330.623	307.663	418.364	310.088	154.208	183.132	114.546	203.135	74.8496	5.72177	209.199	70.959	71.4756	313.495	195.363	166.257	300.596	114.85	246.739	74.6183	229.25	276.227	195.463	156.988	98.3453
PWY-622: starch biosynthesis	0	0	0	0	0	0	0	0	0	0.232067	0	1.33329	0.784936	0	0	0	0	0	0	0	0	0	0	0	0	0	0	0	0	0	0	0	0	0	0	0	0	0	0	0	0.421671	0	0	0	0.308403	0	1.06897	1.16125	0
PWY-6263: superpathway of menaquinol-8 biosynthesis II	1.26679	0	1.66194	6.449	3.63542	2.36251	7.09219	0.343648	5.1694	0	7.44988	1.99107	12.3418	23.8303	2.5628	2.84215	10.8987	0	5.09835	0	0	0.489324	3.76237	0	0	20.1333	0	0	1.16698	3.36875	2.49055	1.50953	2.6486	1.56013	10.8782	2.30963	0	0	1.12299	0	0	7.42798	1.33309	0.194957	0	0	6.14837	0.676859	1.40382
PWY-6270: isoprene biosynthesis I	141.011	81.1769	91.6471	21.8028	278.09	69.9409	331.159	132.858	75.5616	62.9276	23.3569	102.473	168.675	120.86	163.974	87.0997	141.075	66.1942	40.7014	120.335	221.942	18.0867	52.1174	286.724	158.756	88.0615	150.557	309.295	96.1295	286.493	13.1233	63.0284	51.5904	14.516	24.3215	211.585	159.503	91.2882	150.604	266.147	84.5742	223.195	261.847	124.709	27.3107	75.5467	206.528	94.6843	191.388
PWY-6277: superpathway of 5-aminoimidazole ribonucleotide biosynthesis	512.735	383.994	477.629	211.414	451.169	683.611	441.916	625.224	492.74	589.822	499.45	461.614	443.531	538.253	420.288	539.236	426.99	506.102	689.79	397.185	533.378	389.578	414.764	458.447	571.819	544.604	674.605	588.269	460.942	460.515	507.251	425.846	328.661	45.6872	529.894	371.589	324.718	452.606	524.234	354.831	527.699	359.586	454.465	466.923	541.046	661.065	652.737	542.096	658.086
PWY-6282: palmitoleate biosynthesis I (from (5Z)-dodec-5-enoate)	39.4682	13.8521	79.7848	98.4505	18.8509	13.9086	12.1215	14.8939	22.5619	7.10724	27.1036	11.676	18.9732	37.7442	8.57253	14.1094	55.6041	0.834945	16.9122	32.8108	14.6586	34.9202	3.79074	25.6604	3.13859	24.0905	42.2471	1.52453	3.96904	65.6984	48.434	7.18016	21.6737	4.60313	13.1284	35.3405	63.2384	84.8475	3.038	168.147	2.19764	110.753	15.8	7.99744	62.9573	8.58744	43.7918	19.7452	11.5084
PWY-6284: superpathway of unsaturated fatty acids biosynthesis (E. coli)	0	0.636733	87.102	1.87082	18.8402	15.4133	13.4253	16.4925	24.922	7.88583	29.9391	12.9393	17.646	15.6226	9.50226	15.6279	25.2876	0.927558	18.7317	27.7875	2.35709	38.4375	4.20834	17.2126	3.48494	26.6514	25.8542	1.93091	2.62466	71.8909	53.2355	0	12.2011	0	14.5464	23.4881	21.1414	59.2874	3.37314	95.4756	2.4406	18.9364	17.4838	5.57214	0	9.52399	48.2021	21.8571	9.44114
PWY-6285: superpathway of fatty acids biosynthesis (E. coli)	0	0	61.4522	3.69307	18.7325	0	0	0	25.5006	0	19.3329	0	20.8052	24.847	10.0005	11.3796	37.9575	0	0	0	0	7.12121	3.1497	24.5035	0	25.9027	7.5345	1.85017	3.01075	71.3401	57.6814	0	18.1666	0	0	32.3307	34.2408	78.9083	0	130.239	0	33.0387	16.1295	7.72126	0	0	39.0322	18.6719	0
PWY-6305: putrescine biosynthesis IV	64.878	88.0708	116.277	83.961	66.7182	72.6987	82.9985	62.1173	93.5946	101.067	121.095	114.042	42.3078	79.9658	27.2226	84.4533	104.434	83.5012	98.4315	89.1782	69.5619	70.8696	93.2478	86.0984	140.191	118.919	91.6783	89.3848	36.7418	144.189	101.481	42.1932	53.5019	14.5233	102.016	44.6227	57.8468	122.241	116.121	133.315	149.132	124.423	89.484	72.6861	58.9506	118.565	80.3688	95.1954	80.2871
PWY-6307: L-tryptophan degradation X (mammalian, via tryptamine)	0	0	0	0	0	0	0	0	0	0	0	0	0	0	0	0	0	0	0	0	0	0	0	0	0	0	0	0	0	0	0	0	0	0	0	0	0	0	0	0	0	0	0.0851358	0	0	0	0	0	0
PWY-6309: L-tryptophan degradation XI (mammalian, via kynurenine)	0	0	0.0376846	0	0	0.231797	0.992569	0	0	0	0	0	0	2.53712	0.452481	0	0	0	0	0	0	0	0	1.86374	0	0	0	0	0	0	0	0	0	0.392168	0	0	0	0.0941861	0	0	0	0.0344137	0	0	0	0	0	0	0
PWY-6313: serotonin degradation	0	0	0	0	0	0	0	0	0	0	0	0	0	0	0	0	0	0	0	0	0	0	0	0	0	0	0	0	0	0	0	0	0	0	0	0	0	0	0	0	0	0	0.111928	0	0	0	0	0	0
PWY-6317: galactose degradation I (Leloir pathway)	239.255	272.132	352.949	77.7999	186.64	372.568	327.903	344.292	337.889	422.526	316.331	307.16	154.108	321.158	282.337	381.774	348.53	415.563	417.719	239.392	242.846	223.876	292.004	299.464	405.231	423.183	462.427	459.361	282.452	383.914	334.626	257.044	130.378	11.2015	355.134	144.601	126.753	388.02	364.867	268.385	440.395	184.626	326.624	300.562	201.302	415.888	449.628	399.676	296.179
PWY-6318: L-phenylalanine degradation IV (mammalian, via side chain)	0.187245	0	0.0888387	0	0	0	0.381697	0	0	0	0	0	0	0	0	0	0	0	0	0	0	0	0	0	0	0	0	0	0	1.04622	0	0	0	2.5197	0	0	0	0	0	0	0	2.41054	0	0	0	0	0	0	0
PWY-6351: D-myo-inositol (1,4,5)-trisphosphate biosynthesis	0	0	0	0	0	0	0	0	0	0	0	0	0	0	0	0	0	0	0	0	0	0	0	0	0	0	0	0	0	0	0	0	0	0.663904	0	0	0	0	0	0	0	0	0	0	0	0	0	0	0
PWY-6353: purine nucleotides degradation II (aerobic)	61.8739	27.357	111.61	37.6779	97.0853	60.9232	92.8473	71.4116	47.0383	62.1925	58.8178	97.9878	51.785	70.7418	61.8651	93.0916	116.034	46.1449	67.186	16.9029	21.8818	66.3082	40.2302	142.546	83.8085	105.481	102.274	138.288	34.6185	146.363	44.3965	31.7512	34.1859	3.01663	63.7833	86.9369	104.13	152.565	42.8632	253.635	44.5314	196.153	126.507	39.0837	25.8106	53.0915	110.021	72.8919	38.0776
PWY-6385: peptidoglycan biosynthesis III (mycobacteria)	226.684	371.636	381.352	470.344	255.095	312.571	300.692	249.647	331.321	411.487	402.559	335.658	311.568	340.638	277.982	308.715	276.227	351.338	236.886	311.549	373.957	356.788	400.542	380.277	273.967	192.887	286.41	248.548	423.806	273.761	247.751	248.8	316.761	18.9792	326.823	140.869	236.524	358.805	307.266	371.924	285.603	266.085	270.891	390.377	246.558	308.048	240.141	310.171	327.517
PWY-6386: UDP-N-acetylmuramoyl-pentapeptide biosynthesis II (lysine-containing)	539.922	536.91	585.401	549.733	441.827	729.203	519.668	624.463	568.942	644.012	619.835	586.809	521.414	586.943	527.96	644.231	516.298	662.99	690.11	596.527	692.803	545.324	599.195	512.913	606.63	658.593	640.022	630.893	620.502	508.597	508.771	512.362	549.489	18.8725	613.191	361.501	398.246	496.731	574.001	383.323	570.689	378.433	513.816	512.874	553.499	664.684	654.845	687.18	676.115
PWY-6387: UDP-N-acetylmuramoyl-pentapeptide biosynthesis I (meso-diaminopimelate containing)	526.871	511.442	572.187	506.411	437.584	715.844	512.925	616.297	544.166	626.984	601.007	579.102	514.358	560.715	516.486	627.126	508.675	642.05	663.454	583.146	680.452	513.992	579.129	506.107	595.553	646.478	623.52	618.288	617.503	503.012	500.119	504.494	543.513	20.664	593.794	357.812	393.401	496.214	566.023	379.283	556.453	377.294	503.542	503.059	534.728	648.188	645.634	671.253	670.18
PWY-6396: superpathway of 2,3-butanediol biosynthesis	0	0	0	0	0	0	0	0	0	0	0	0	0	0	0	0	0	0	0	0	0	0	0	0	0	0	0.344265	0	0	4.07649	1.2826	0	0	0	0	0.261153	0	0.970656	0.171215	0	0	0	0.440011	0	0	0	0.161791	0	0
PWY-6415: L-ascorbate biosynthesis V	0	0	0	0	2.42472	0.246098	0.339972	0	0.473488	0.546347	2.14225	0.916182	4.28634	9.3121	0	2.91946	5.94707	0	0.468701	0.760943	0	0	0	0	0	0	0	0	0	0.608751	0	2.78579	0	0.29176	0	3.93867	0	0	0.24982	0.330857	0.257655	10.8129	0.77723	0	0	0.289851	0	3.79861	1.53188
PWY-6435: 4-hydroxybenzoate biosynthesis V	8.27112	0	0	10.0699	4.1494	5.83294	3.40781	7.89319	0	0	1.38699	6.64009	2.83057	4.16779	1.7013	0.3735	0	0	0	5.47977	2.37079	0	0	2.61177	0	0	0	0	1.11524	0	0	4.29396	0	0.487523	0	9.68785	0	0	2.63241	0	0	0	0	0	0	0	0	0	0
PWY-6467: Kdo transfer to lipid IVA III (Chlamydia)	0	0	0	0	0	0.144375	0	0	0	0	0	0	0	0	0	0	0	0	0.2945	0	0	0	0	0	0	0	0	0	0	0	0	0.480756	0	0.777488	0	0	12.7536	0	0	0	0	0	0	0	0	0	0	0	0
PWY-6470: peptidoglycan biosynthesis V (&beta;-lactam resistance)	0.458623	0	0	0	18.31	0	13.9194	0	4.67502	0	0	0	0	0	0	5.78091	0	0	0	2.52574	0	0	0	0	0	0	0	13.3315	0	5.24945	0.361245	0	0.705373	0	0	36.1262	0	1.25229	4.48595	0	0.503441	1.87438	16.9841	3.45586	0	0	1.84716	3.95731	0
PWY-6471: peptidoglycan biosynthesis IV (Enterococcus faecium)	6.11499	8.82258	39.0029	4.31039	76.1123	4.5723	59.5953	24.9226	34.0298	6.74478	2.06161	28.2101	2.2928	2.69445	65.9571	28.6986	5.03806	22.0701	15.8824	19.2415	1.62669	1.13807	0.568522	146.167	1.29931	21.143	135.443	107.789	8.33547	10.532	1.12475	38.1325	1.49603	0	0	88.0668	0	77.8309	21.3817	0	54.466	12.6308	118.102	55.6351	29.0392	57.1733	30.2413	44.3219	1.45899
PWY-6507: 4-deoxy-L-threo-hex-4-enopyranuronate degradation	35.6938	121.819	120.173	56.7904	29.4637	65.0936	73.3944	46.494	160.29	95.3657	136.557	74.3448	16.6895	124.371	28.4416	122.782	157.442	128.147	89.4678	107.871	19.8747	89.3426	155.445	100.714	140.731	109.552	132.029	113.882	21.6829	73.2798	98.3302	37.1132	59.3824	2.1723	122.102	27.0097	63.6889	111.864	120.752	149.634	205.286	92.5395	103.149	49.8203	125.779	183.907	71.921	117.634	118.17
PWY-6519: 8-amino-7-oxononanoate biosynthesis I	40.035	16.117	68.0564	80.4596	19.8833	11.3146	10.486	12.9536	22.5588	6.09482	23.3917	9.49286	20.5623	34.9747	8.85789	11.2849	53.843	0.677511	13.0475	31.2886	16.9739	31.3455	3.10786	30.3109	2.59317	19.0078	27.8556	1.24122	4.77875	44.9015	36.3002	8.33118	23.7421	4.4549	10.7952	33.9253	62.1731	48.9776	2.99896	167.566	1.74607	108.737	13.8636	9.36922	53.9952	6.77777	33.1954	15.2202	13.2932
PWY-6527: stachyose degradation	189.364	249.261	284.875	74.7696	150.079	316.069	268.257	286.401	287.287	390.08	273.485	251.433	132.03	307.17	206.193	307.386	266.482	375.881	313.142	215.927	173.283	196.037	267.729	259.707	388.443	331.501	418.94	356.883	224.646	235.249	283.645	203.041	101.529	11.5981	306.74	110.328	120.16	332.169	311.028	220.997	276.323	146.142	282.252	254.241	166.252	285.533	313.285	287.017	215.089
PWY-6531: mannitol cycle	0.295061	12.8003	3.80468	6.56811	1.1862	5.66574	7.01843	5.73071	9.13114	17.4109	6.79817	14.1542	1.13103	2.36362	64.7714	5.33663	28.7716	19.7141	10.5565	14.1245	1.81683	33.5166	34.0312	62.9627	3.21949	11.2341	3.85039	5.12354	37.8404	1.02212	12.9758	1.06713	18.8526	0.291589	10.0736	0	1.63544	9.2724	3.95325	0	4.80159	2.18552	5.78267	13.1298	27.9643	2.35384	2.63591	8.34672	1.82613
PWY-6545: pyrimidine deoxyribonucleotides de novo biosynthesis III	110.681	160.571	154.74	68.9995	120.127	129.716	156.113	142.361	157.773	172.577	152.955	147.669	122.191	140.456	67.7495	139.237	101.315	90.6578	149.203	134.234	152.659	163.286	181.423	160.237	165.23	80.6802	102.592	155.835	96.0445	111.821	102.977	127.55	142.698	5.93399	183.901	91.6207	87.4743	118.097	116.763	141.375	94.7923	63.0898	143.363	134.862	112.689	168.845	96.9198	98.1686	126.423
PWY-6549: L-glutamine biosynthesis III	26.5026	2.11784	33.7656	6.06426	51.8356	28.4587	14.3087	17.7196	12.6805	4.85538	28.2407	18.1193	39.3419	22.9879	6.44289	11.458	14.4627	2.84123	10.2165	29.251	40.7516	8.24965	0.209153	19.4874	23.8383	24.195	10.4465	42.9631	16.8996	16.6031	5.57822	4.09485	11.7631	3.54565	16.9952	2.69048	0	8.78732	14.5053	48.8542	13.7982	20.9466	38.7631	5.45605	11.4612	21.8558	14.7303	9.42889	8.14118
PWY-6562: norspermidine biosynthesis	0	0	0.382505	0	0	0	0.136344	0	0.0737145	0	0	0	0	0	0	0	0	0	0	0	0	0	0	0	0	0	0	0	0	0	0	0	0	0	0	0	0	0	0	0	0	0	0	0	0	0	0	0.182534	0
PWY-6588: pyruvate fermentation to acetone	2.34775	2.75979	30.7265	0	37.3344	13.9987	14.9576	28.5856	19.9649	34.671	5.99855	17.8428	23.5097	25.0027	93.0655	5.56949	43.368	30.1102	34.7569	7.20844	6.60445	17.6295	1.49947	28.0936	13.1181	40.5294	0	37.3853	73.6583	17.7898	19.5449	58.3922	2.97409	2.64182	19.7547	33.4709	33.4183	37.246	29.8725	7.95088	19.3471	87.0053	13.6275	2.82602	0	11.2674	31.6866	21.5515	4.19005
PWY-6590: superpathway of Clostridium acetobutylicum acidogenic fermentation	3.13749	21.4266	53.097	9.13538	13.2947	35.3384	35.0367	27.026	17.9654	33.7978	24.4915	19.906	14.1277	27.9275	5.86592	15.0535	0	6.82147	19.2807	18.8245	28.2425	39.4905	4.50478	5.85054	16.5916	15.0297	0	16.7911	6.71321	23.2127	7.9525	12.9201	33.0589	0.678062	43.718	19.0367	0	0	18.1357	0.973899	1.642	11.3525	55.6712	0	1.02954	22.7003	8.4531	36.2371	30.2284
PWY-6595: superpathway of guanosine nucleotides degradation (plants)	89.0466	23.5917	14.1252	6.86237	15.703	21.7706	44.348	40.7116	20.2826	51.6401	33.5076	67.6834	9.15378	19.408	3.41628	28.3073	6.92352	31.3919	86.8772	23.0316	19.2951	16.5404	16.0411	4.07156	13.2242	27.2436	9.69073	14.4355	13.9726	44.7178	14.2197	21.6216	19.9048	2.04485	28.7672	7.47116	2.9508	33.7578	21.4455	18.3339	30.0967	10.2439	23.1084	3.01229	17.8142	19.7938	8.83809	33.2999	18.4041
PWY-6596: adenosine nucleotides degradation I	0	0	0.117147	0.212448	0	0	0	0	0	0	0	0	0	0	0	0	0	0	0	0	0	0	0	0	0	0	0.0914139	0	0	0	0	0.165136	0	0.841466	0	0	0	0.343591	0	12.7404	0	0	0	0	0	0	0	0	0
PWY-6598: sciadonate biosynthesis	0	0	0	0	0	0	0	0	0	0	0	0	0	0	0	0	0	0	0	0	0	0	0	0	0	0	0	0	0	0	0	0	0	0.695208	0	0	0	0	0	0	0	0	0	0	0	0	0	0	0
PWY-6606: guanosine nucleotides degradation II	92.0905	26.6595	33.8883	15.6603	29.7012	25.5378	47.3393	45.1435	23.4419	58.3512	37.5968	73.5994	24.1333	30.7364	4.03708	39.2398	54.5922	35.9111	89.8705	26.1121	21.4696	30.2034	18.4865	5.84433	31.7088	55.4742	11.4773	32.7173	16.0021	51.8876	16.4612	23.9416	22.228	1.9292	32.5661	25.2628	60.538	38.6937	24.8539	137.753	34.1372	118.471	26.3726	3.59959	20.3695	23.106	44.5469	37.8384	21.1379
PWY-6608: guanosine nucleotides degradation III	113.167	77.4848	202.171	35.9849	87.457	158.494	73.9251	107.33	113.989	180.435	99.0452	138.52	61.1599	138.991	44.7666	148.292	167.432	142.35	123.44	81.7523	49.5807	89.2315	79.4166	124.15	136.235	121.42	146.057	138.905	59.8388	141.446	80.852	52.9823	53.9603	2.26764	100.099	74.6346	88.1998	152.891	128.483	358.366	124.31	219.501	96.2947	145.681	73.2541	155.19	159.161	136.442	85.7567
PWY-6609: adenine and adenosine salvage III	217.626	160.134	223.8	139.068	223.701	189.665	240.56	245.733	233.629	223.746	207.89	212.681	198.07	185.022	340.917	257.551	199.209	289.704	254.443	194.065	187.404	241.26	177.538	353.784	234.907	236.984	418.399	349.138	317.524	290.594	173.681	237.196	121.446	18.1234	208.804	146.681	151.627	208.235	256.46	241.673	249.586	174.144	262.405	205.013	218.345	245.01	164.442	209.116	186.414
PWY-6612: superpathway of tetrahydrofolate biosynthesis	80.7674	26.5207	28.3159	6.52405	44.1897	33.55	50.6674	63.3033	18.5347	57.5482	19.3354	47.0151	28.2951	47.9629	69.4142	53.5494	61.2712	59.4222	49.3956	23.4129	21.8632	17.7203	24.2056	45.9004	63.2164	86.5586	18.2356	76.9986	53.783	72.1571	36.8154	13.3486	13.0591	4.86861	37.4008	34.753	56.6583	53.9821	29.392	177.745	34.8036	108.625	40.4831	17.2412	4.05396	20.2817	48.2859	19.4946	11.5698
PWY-6628: superpathway of L-phenylalanine biosynthesis	114.291	4.18083	7.14423	30.4665	83.1869	31.9956	52.2802	65.3041	9.799	12.5692	18.1504	35.666	30.9245	91.1829	98.2896	39.1689	195.054	2.87349	37.8178	12.2605	15.9952	7.93059	6.53564	108.243	1.69634	73.4348	12.0278	127.998	1.56819	102.812	11.6274	44.5644	13.4459	13.6148	36.9904	74.6899	152.796	81.3847	22.2838	278.59	13.0343	175.668	125.534	12.4145	10.841	8.23223	135.849	20.8851	89.1395
PWY-6629: superpathway of L-tryptophan biosynthesis	113.733	0	2.96883	0	71.6209	16.8862	4.48974	7.83201	7.32512	0	11.3743	17.6664	32.1996	86.5575	10.55	14.9667	138.879	0	27.0198	0	0	0	0	77.7161	0	55.9027	14.3147	24.0209	0	61.9417	0	14.3977	0	9.76975	0	95.2162	100.283	4.34488	0	287.172	3.12094	167.037	0	3.10872	12.8267	0	90.3262	0	3.27645
PWY-6630: superpathway of L-tyrosine biosynthesis	131.472	0	2.4711	24.3332	92.121	14.1345	60.837	64.0223	14.4398	15.2751	22.79	15.7466	47.1831	138.811	33.5787	14.0974	199.91	0	42.1695	7.06265	38.0095	24.8226	2.91755	64.2129	0	73.2857	14.8617	20.0195	0	88.8227	1.92914	36.5835	5.6948	10.3764	39.7217	79.2492	158.217	43.4495	25.2076	287.223	40.0229	182.114	16.6665	6.42491	10.8317	0	121.124	15.9983	12.2218
PWY-6660: 2-heptyl-3-hydroxy-4(1H)-quinolone biosynthesis	0.412175	0	0	0	0	0	0	0	0	0	0	0	0	0	0	0	0	0	0	0	0	0	0	0	0	0	0	0	0	0	0	0	0	1.35605	0	0	0	0	0	0	0	1.18099	0	0	0	0	0	0	0
PWY-6662: superpathway of quinolone and alkylquinolone biosynthesis	0.409855	0	0	0	0	0	0	0	0	0	0	0	0	0	0	0	0	0	0	0	0	0	0	0	0	0	0	0	0	0	0	0	0	1.24833	0	0	0	0	0	0	0	1.10748	0	0	0	0	0	0	0
PWY-6690: cinnamate and 3-hydroxycinnamate degradation to 2-oxopent-4-enoate	18.9014	0.192266	0.235011	1.88636	11.7048	0.432762	0.429523	0.391408	0	0	0.834957	0	3.86435	22.4858	0.313407	2.13408	26.4056	0	0.67744	0	0	0	0	9.09732	0	7.97213	0	0	0.113553	9.07947	0	1.42936	0	1.19315	2.11617	6.09508	24.2633	3.13097	0.40228	117.284	0.660329	81.4801	0	0.584456	0.519967	0	13.2317	0	0.472598
PWY-6700: queuosine biosynthesis	343.231	403.736	400.912	580.207	254.258	495.392	274.929	338.357	319.58	392.588	447.993	445.901	208.286	403.531	437.929	372.555	209.848	424.082	383.054	387.016	478.01	524.486	431.485	394.465	480.375	361.721	182.218	398.287	526.963	320.469	312.093	407.696	463.736	13.3788	374.467	146.71	238.826	294.194	252.764	270.436	270.191	324.805	378.421	373.977	435.578	331.462	326.951	473.398	426.159
PWY-6703: preQ0 biosynthesis	324.777	339.925	357.809	552.379	249.141	413.808	221.795	259.153	208.687	324.884	324.651	383.965	159.613	296.425	411.069	261.536	144.016	292.307	297.486	307.45	375.848	407.759	323.432	291.016	289.397	232.004	107.529	228.664	358.001	190.512	231.363	321.159	249.285	18.3564	307.49	99.193	162.996	194.102	183.478	248.681	170.846	169.614	275.017	284.741	330.826	219.997	184.371	317.377	362.359
PWY-6708: ubiquinol-8 biosynthesis (prokaryotic)	22.6965	0	0.498624	24.2137	10.2228	1.77833	4.37074	2.03693	0.325677	0.109842	2.96255	2.21879	2.93628	15.1373	2.48496	3.8237	28.8895	0	3.37601	0.787468	0	0	0	9.66746	0	8.97573	0	0	0	17.9906	14.5377	1.54375	7.16827	2.28565	2.5427	12.8173	32.3	40.5341	1.10553	125.947	0.401187	40.2175	0.483791	0.419907	0.930918	0	17.3289	1.24032	1.18685
PWY-6731: starch degradation III	0.0666451	0	0	0.137137	12.0167	0.201446	0.28575	0.403136	0.580349	0.464226	1.82737	0.601438	5.56296	18.3534	0.852401	2.54522	0	0	0.513746	0.639622	0	0	0	7.39615	0	0	0	0	0	2.02957	0	2.87362	0	1.70421	0	24.3047	27.7521	0	0.271979	0	0.626732	41.5042	0.654844	0	0	0.0910399	0	2.57587	1.2221
PWY-6737: starch degradation V	530.048	654.618	765.74	170.249	310.768	884.754	569.148	636.317	703.148	870.147	765.072	709.443	416.3	811.93	533.55	691.182	692.598	894.446	774.616	602.862	614.772	565.062	724.383	552.349	670.024	764.429	626.586	765.762	703.982	652.447	687.895	538.59	431.303	9.20668	753.422	279.456	328.818	677.365	682.945	323.248	842.219	199.765	576.824	686.036	784.993	756.548	744.562	686.718	643.285
PWY-6760: xylose degradation III	0	0	0	0	0	0	0	0	0	0	0	0	0	0	0	0	0	0	0	0	0	0	0	0	0	0	0	0	0	0	0	0	0	0	0	0	0	0.118426	0	0	0	0	0	0	0	0	0	0	0
PWY-6785: hydrogen production VIII	0	0	0	0	0	0	0	0	0	0	0	0	0	0	0	0	0	0	0	0	0	0	0	0	0	0	1.99131	0	0.880525	0	0	0	0	0	0	0	0	0	0	0	0	0	0	0	0	0	0	0	0
PWY-6803: phosphatidylcholine acyl editing	27.1885	0.758503	0.247664	63.8273	17.2012	0.173986	1.06921	0.395989	0.477652	0	5.412	1.68214	10.1865	22.4783	3.8019	4.51072	43.3152	0	3.60469	0.264244	0	0.427296	0.646382	18.4788	0	18.2452	0	0	0	31.7371	22.5855	4.42937	12.9045	1.75241	5.8188	22.1202	40.983	57.7545	1.9873	134.461	1.03597	101.181	0.562764	0.204241	0.244829	0	25.7686	0.899048	0
PWY-6823: molybdenum cofactor biosynthesis	20.9972	0.279805	0.500666	0	9.04434	0.732421	0	0.478819	0.327862	0	1.82064	0.833989	4.93892	11.3059	0.213216	1.50969	24.3538	0	1.32777	0	0	0	0	9.39823	0	9.16157	0	0	0	11.5465	0	2.18444	0.357226	1.08267	0	13.3296	24.5894	1.26184	0.519171	123.416	0.682358	80.4668	0.186471	0.229468	0.798037	0	17.1251	0.570786	0
PWY-6829: tRNA methylation (yeast)	0	0	0	0	0	0	0	0	0	0	0	0	0	0	0	0	0	0	0	0	0	0	0	0	0	0	0	0	0	0	0	0	0	0.351834	0	0	0	0	0	0	0	0	0	0	0	0	0	0	0
PWY-6837: fatty acid beta-oxidation V (unsaturated, odd number, di-isomerase-dependent)	0	0	0	0	0	0	0	0	0	0	0	0	0	0	0	0	0	0	0	0	0	0	0	0	0	0	0	0	0	0.887387	0	0	0.6419	0.343609	0	0	0	0.89842	0	0	0	0	0	0	0	0	0	0	0
PWY-6859: all-trans-farnesol biosynthesis	24.3868	0.716871	0.236852	0	50.3785	1.62724	4.26408	3.40163	2.44785	0.12816	2.44859	3.00186	21.6632	15.9451	0.738418	4.19889	28.0332	0	3.82643	19.4191	0	1.25733	0	7.97452	0.831195	13.6807	3.334	0.21017	0	36.1174	0.952647	2.25324	0.753595	5.90645	2.50379	30.5632	39.9028	0.303589	29.3648	117.718	0.978246	89.638	3.46866	0.967395	0.46315	0.382525	20.9738	1.39154	11.2071
PWY-6891: thiazole biosynthesis II (Bacillus)	44.9707	0	0	10.2151	16.8344	0.744177	4.01262	0	0.170586	0	6.16197	2.65268	10.4173	30.0711	0.622057	6.39349	67.442	0	8.47762	0.753038	0	0	1.21399	5.19368	0.350027	20.2585	0	0	0	28.2284	0	4.29178	0	1.79652	6.2813	31.4674	51.2234	10.7451	0.317122	198.153	0.742488	121.543	0.267873	0.57536	1.39654	0	55.137	2.97234	0
PWY-6892: thiazole biosynthesis I (E. coli)	74.7118	0.333937	0	12.7134	56.2348	84.2782	14.7628	73.2355	46.8018	46.1461	38.1057	55.1359	36.6013	80.2011	16.0539	24.4493	110.513	75.9124	65.0877	0.940895	0	24.9517	37.026	8.14076	98.7839	132.534	0	34.7152	34.8628	90.0795	50.4423	37.1926	22.6337	2.14231	56.6019	57.2202	64.5509	29.0525	43.7303	215.526	86.0403	142.932	27.3425	10.4335	32.946	59.2463	158.643	70.5157	7.28606
PWY-6895: superpathway of thiamin diphosphate biosynthesis II	82.3876	0	0	43.9816	62.1237	3.68519	19.0455	0	0.850792	0	28.9803	12.7774	42.9904	103.871	3.08771	29.4017	136.378	0	35.5871	3.72396	0	0	5.9893	24.2649	1.73658	63.3854	0	0	0	86.9652	0	20.3351	0	6.45332	29.0441	65.4116	110.845	41.6447	1.57729	227.285	3.63233	102.941	1.33365	2.85449	6.87147	0	68.9114	13.9986	0
PWY-6897: thiamin salvage II	96.1426	316.63	292.681	116.995	148.434	257.331	259.525	223.687	254.498	294.026	318.784	214.611	148.367	232.187	263.284	251.804	174.737	247.457	167.316	195.819	345.517	272.08	303.862	275.851	167.675	126.83	120.47	179.379	275.149	172.45	240.544	237.634	101.777	16.7069	271.652	74.0356	118.658	138.376	227.798	222.069	126.951	82.0052	230.936	266.957	327.945	258.224	69.0243	177.929	275.426
PWY-6901: superpathway of glucose and xylose degradation	72.4717	78.2693	84.8417	131.955	110.368	66.1691	132.027	150.537	78.6637	52.2364	69.7743	63.0603	83.4641	96.9059	50.3867	67.1646	122.98	37.6675	52.498	39.9519	60.6273	35.2084	21.4484	112.877	29.5995	52.9604	53.322	74.9181	49.4846	149.025	97.92	108.448	68.9422	10.0773	59.1399	100.204	131.386	134.803	45.8337	194.558	42.7096	133.098	63.9993	46.1911	21.5079	47.0775	48.6512	58.7557	49.6552
PWY-6936: seleno-amino acid biosynthesis	172.81	62.7752	165.989	12.6689	223.164	211.531	178.098	220.189	163.19	131.86	127.656	95.7954	71.1892	153.941	241.851	202.391	106.274	77.0183	140.64	116.958	80.3473	104.773	46.8376	210.855	142.747	198.025	359.942	314.569	175.275	152.444	129.327	146.45	69.8012	18.4373	119.144	131.507	68.6363	127.47	141.795	249.068	96.471	156.488	214.518	64.08	132.763	234.986	301.718	141.035	115.794
PWY-6969: TCA cycle V (2-oxoglutarate:ferredoxin oxidoreductase)	81.52	62.7091	59.6082	111.597	84.695	69.582	61.7264	76.7384	58.1183	65.4247	60.0831	82.3047	55.2001	83.5191	21.0713	102.518	97.3927	27.9331	62.0195	91.5564	88.1345	14.9688	58.8876	59.6105	34.7664	73.5079	9.01558	50.1434	50.5465	91.1737	125.655	92.3004	38.2806	34.42	72.9398	67.494	106.306	87.4233	76.4028	248.568	37.427	183.609	38.2336	12.5273	40.1035	62.2232	60.2178	53.7412	76.7398
PWY-6981: chitin biosynthesis	0	0	0	0	0	0	0	0	0	0	0	0	0	0	0	0	0	0	0	0	0	0	0	0	0	0	0	0	0	0	0	0	0	0.598278	0	0	0	0	0	0	0	0	0	0	0	0	0	0	0
PWY-7003: glycerol degradation to butanol	6.52785	7.1867	18.4984	0	23.8647	27.1668	32.9555	47.1092	35.7279	33.369	15.0101	30.9125	41.0432	43.5991	106.179	13.2936	50.9332	27.8279	47.4144	14.5334	14.7104	17.8593	3.96874	55.8858	20.8815	46.1657	0	65.3106	54.9118	42.3944	37.7445	88.5033	7.7738	1.24151	27.926	28.6837	38.446	63.9952	30.0811	18.1351	29.0403	97.3513	31.1753	7.29123	0	9.66051	57.1837	38.0634	10.218
PWY-7007: methyl ketone biosynthesis	0	0	0	0	0	0	0	0	0	0	0	0	0	0	0	0	0.0602685	0	0	0	0	0	0	0	0	0	0	0	0	0	0	0	0	3.60341	0	0	0	0	0	0	0	0	0	0	0	0	0	0	0
PWY-7013: L-1,2-propanediol degradation	0.519783	1.63689	1.68802	23.3394	0	0	7.60698	3.11346	0.398228	0	0	0	24.2017	0.362667	0.825432	5.53754	0	0.551711	8.59313	0.251399	0	0	1.77673	16.646	0	0	0	0	0	2.31521	0.602979	7.1322	1.61052	0.239423	24.5337	40.9993	51.9407	28.2037	1.45632	305.322	1.23747	0.126456	0.260578	0.192044	1.43114	0	10.313	0	0
PWY-7039: phosphatidate metabolism, as a signaling molecule	0	0	0	0.0484864	0	0	0	0	0	0	0	0	0	0	0	0.827539	0.0257859	0	0	0	0	0	0	0	0	0.0650132	0	0	0	0	0	0.0500502	0	2.80307	0	0	0	0.192771	0	0.145771	0	0	0	0.239573	0	0	4.45439	0	0
PWY-7094: fatty acid salvage	0	0	0	0	0	0	0	0	0	0	0	0	0	0	0	0	0	0	0	0	0	0	0	0	0	0	0	0	0	0.516435	0	0	0	0	0	0	0	0	0	0	0	0	0	0	0	0	0	0	0
PWY-7111: pyruvate fermentation to isobutanol (engineered)	517.282	564.296	579.132	432.098	506.335	681.257	489.743	660.259	607.899	618.203	591.924	563.942	377.63	546.062	528.55	543.139	560.791	633.887	587.875	463.882	594.923	487.887	551.084	555.574	646.082	628.248	941.468	630.931	586.141	500.038	556.386	468.373	399.871	49.9344	579.564	351.752	286.865	471.9	607.098	412.914	720.107	322.903	544.554	519.433	601.572	478.705	684.594	578.585	499.348
PWY-7115: C4 photosynthetic carbon assimilation cycle, NAD-ME type	66.815	1.75114	34.6869	9.49271	53.0591	19.839	20.0103	29.7559	27.5449	3.72313	14.9951	21.1669	16.4355	30.3814	31.5801	16.9139	41.7594	12.5999	34.8734	8.00775	10.4156	10.7661	0.296717	26.5396	15.505	33.9267	16.2677	51.6893	6.64912	63.8841	7.34247	4.25006	15.8859	3.85124	12.1247	54.5098	31.5389	20.275	14.5572	82.6377	21.7397	50.6433	56.9974	5.29862	5.66801	22.2747	18.7237	11.766	4.34205
PWY-7117: C4 photosynthetic carbon assimilation cycle, PEPCK type	125.514	2.14386	43.9867	7.01244	94.7252	30.167	14.3912	87.2459	36.5853	2.983	34.9932	28.8955	32.5493	30.551	61.6591	19.1394	36.3122	11.8573	100.805	41.0448	39.3493	18.5519	0.209213	25.8711	23.4805	52.5095	121.967	64.8287	19.3731	50.9796	5.56557	3.27574	20.1466	3.5302	17.5519	73.6009	26.3779	15.5987	49.3337	80.3451	65.5413	41.82	75.9931	5.51612	5.70231	119.811	14.9061	11.9373	90.8956
PWY-7118: chitin degradation to ethanol	0	0	0.679056	0	0	0	0	0	0	0	0	0	0	0	0	0	0	0.363154	0	0	0	0	0	0	0	0	0	0	0	1.67685	0	0.0838392	0	0.97943	0.14923	0	0	0.473837	0	0	0	0	0	0	0	0	0	0	0
PWY-7165: L-ascorbate biosynthesis VI (engineered pathway)	0	0	0	0	0	0	0	0	0	0	0	0	0	0	0	0	0	0	0	0	0	0	0	0	0	0	0	0	0	0.176547	0	0	0	0	0	0	0	0	0	0	0	0	0	0	0	0	0	0	0
PWY-7184: pyrimidine deoxyribonucleotides de novo biosynthesis I	137.454	211.511	182.517	122.165	216.867	151.248	252.518	153.094	177.175	184.159	186.744	160.248	158.07	154.419	176.218	150.074	107.319	92.6558	156.42	158.922	168.421	221.365	211.983	177.656	166.433	80.5982	113.404	162.903	126.594	127.715	113.663	190.105	148.521	23.4093	201.155	115.377	160.193	125.464	121.087	223.357	97.2265	116.133	168.036	146.832	125.057	176.132	97.2383	105.721	135.73
PWY-7187: pyrimidine deoxyribonucleotides de novo biosynthesis II	189.531	220.833	195.608	75.613	246.508	230.808	266.804	266.381	222.904	211.174	192.591	205.497	161.703	200.232	190	198.274	140.596	143.698	217.196	183.265	260.763	185.122	227.439	189.523	225.724	133.114	201.419	218.582	180.024	158.47	164.259	197.723	185.184	41.7787	223.343	205.189	155.43	129.777	240.09	178.52	164.372	145.451	219.565	156.686	198.162	242.844	156.724	163.547	202.517
PWY-7196: superpathway of pyrimidine ribonucleosides salvage	108.161	100.435	205.446	98.5613	109.767	142.485	162.195	123.934	119.671	201.145	179.797	152.218	115.78	115.56	225.044	145.807	103.822	136.643	168.903	158.687	100.897	116.241	155.376	184.902	189.74	106.459	75.3867	196.787	180.208	128.779	143.147	213.687	55.4552	13.0364	168.226	46.1976	28.0911	183.113	116.78	100.137	110.803	30.8907	151.059	182.747	49.8173	141.136	114.932	102.494	75.8366
PWY-7197: pyrimidine deoxyribonucleotide phosphorylation	98.4467	160.536	137.987	66.3888	168.041	113.134	223.832	111.574	126.331	139.371	139.711	120.032	116.687	111.216	144.341	112.311	76.7954	75.0169	132.836	128.477	217.074	164.149	170.62	136.134	140.265	55.6753	73.1971	132.312	100.715	85.8834	86.8891	153.302	111.441	25.8964	158.417	84.1815	119.609	97.6995	91.5538	192.439	67.1247	80.1505	136.404	116.153	127.039	140.113	71.1305	74.7766	102.938
PWY-7198: pyrimidine deoxyribonucleotides de novo biosynthesis IV	0	15.5645	12.6419	14.3308	1.78526	7.95768	23.8997	1.43513	16.622	10.8413	10.9667	11.2096	6.86578	17.5729	36.4347	39.4589	13.8894	0	0.618275	11.8885	0	27.1442	24.82	51.7978	5.48994	11.1684	8.03549	4.60927	20.7627	0.512412	9.28913	10.6663	8.12733	0	15.403	1.7639	0	25.3147	7.23381	4.68959	1.09568	5.68205	1.58193	12.8105	7.00525	17.634	1.0782	16.4928	16.2698
PWY-7199: pyrimidine deoxyribonucleosides salvage	98.8213	128.96	207.84	92.5788	83.3493	105.237	157.087	115.826	182.367	174.467	159.965	152.872	52.7425	167.011	159.58	163.392	170.661	165.827	129.649	182.482	39.8676	119.048	121.117	212.609	211.678	143.76	134.596	194.519	156.371	169.746	154.042	146.085	132.754	6.52202	180.484	63.504	88.1004	191.087	159.844	154.133	172.388	145	169.115	151.642	115.805	145.854	120.791	110.807	141.733
PWY-7200: superpathway of pyrimidine deoxyribonucleoside salvage	0	1.36444	0	0	28.2481	0	0	0	7.73329	0	0	0	0	0.57233	0	2.54073	0	0	0	25.8097	0	0	0	0	0	0	0	23.3441	0	0.75092	0	0	0	0	0	29.0563	0	3.19985	11.9944	0	4.5368	4.64248	11.1685	14.9453	0	1.79938	0	1.33637	0
PWY-7204: pyridoxal 5'-phosphate salvage II (plants)	52.3346	0.245339	0.818724	4.59301	30.4358	2.06521	2.25282	1.39086	3.5325	0	6.98444	3.50304	12.2931	37.0517	1.82632	7.98614	65.7906	0	12.9238	0	0	0	0	14.705	0	20.4242	0	0	0	42.9637	0.293463	5.57103	0	1.92383	4.72952	35.2028	91.1005	10.887	2.72284	143.145	1.67316	52.3594	2.43944	2.44853	1.21326	0	10.3035	1.43869	1.32822
PWY-7208: superpathway of pyrimidine nucleobases salvage	138.324	298.292	214.994	274.014	218.718	165.466	278.043	157.381	183.078	214.644	225.412	171.594	163.399	154.78	319.16	163.693	118.79	157.833	191.109	182.937	292.479	265.348	244.036	194.27	199.06	220.878	105.298	226.396	321.468	125.952	198.205	280.2	158.406	37.7819	224.587	116.956	156.528	255.268	131.879	244.187	127.937	109.401	190.311	198.662	188.758	200.417	146.174	109.775	149.743
PWY-7209: superpathway of pyrimidine ribonucleosides degradation	0.0767088	0.193938	11.4559	0	11.2423	0.669414	4.30411	23.1817	24.9692	11.2786	9.32231	3.43481	17.613	11.7549	3.44225	11.1517	3.63884	2.92073	7.26263	4.97506	12.4794	20.7199	1.54315	32.6158	0.315298	17.6144	4.64663	32.9592	10.7321	2.03299	0	44.9049	3.70861	0.975089	3.35583	20.3164	0	0	18.3244	0.172513	17.6031	10.2594	3.31885	0	0	0.129278	0	4.59343	4.26617
PWY-7210: pyrimidine deoxyribonucleotides biosynthesis from CTP	0	21.3803	17.3448	19.1122	2.53905	11.0233	32.5648	2.03907	22.5173	14.9598	15.1025	15.3816	9.58333	23.5958	46.5492	48.771	18.4309	0	0.881324	16.2954	0	36.1845	33.2734	63.6301	7.71133	14.7509	11.0106	6.48245	26.9597	0.730304	12.6569	14.7724	11.2494	0	21.1149	2.49853	0	32.3434	9.99241	6.6294	1.55466	7.89124	2.24803	17.3813	9.6983	23.8543	1.53062	21.599	21.6699
PWY-7211: superpathway of pyrimidine deoxyribonucleotides de novo biosynthesis	129.123	55.8018	188.275	109.119	152.333	89.6601	145.975	146.292	141.684	151.457	188.26	99.3989	155.519	103.454	193.859	96.6972	99.8077	103.066	84.7643	119.901	135.274	134.54	85.3967	149.989	99.4195	71.0131	37.3939	119.221	140.975	147.307	126.894	140.83	71.2871	18.1051	145.688	64.7698	40.0185	133.157	121.578	132.835	93.7311	43.6489	154.949	42.6213	64.5728	90.9293	74.2868	62.993	92.5842
PWY-7219: adenosine ribonucleotides de novo biosynthesis	743.889	693.162	763.093	694.683	633.562	939.872	703.15	826.015	765.092	815.8	815.102	709.452	566.891	753.458	632.799	734.917	624.649	880.238	864.405	713.356	818.811	758.506	752.949	696.596	787.679	923.384	852.004	765.99	715.654	702.362	711.685	655.132	761.538	94.5109	793.378	492.725	583.682	622.198	745.165	463.328	800.618	494.645	670.093	703.361	789.458	884.079	895.187	901.606	882.866
PWY-7220: adenosine deoxyribonucleotides de novo biosynthesis II	108.852	238.828	182.024	301.142	174.065	223.715	222.319	184.177	198.603	186.458	164.377	193.656	126.131	197.99	140.559	180.092	163.35	100.162	159.28	131.328	131.382	215.735	183.887	156.06	194.413	176.911	118.108	186.011	133.887	147.53	149.369	153.793	164.659	25.9398	183.399	167.431	126.003	107.254	155.19	199.083	223.553	87.8582	194.031	131.617	106.651	212.384	169.317	211.214	173.72
PWY-7221: guanosine ribonucleotides de novo biosynthesis	530.81	553.088	586.628	539.448	499.9	703.809	581.074	604.098	557.482	637.744	617.088	572.516	430.236	571.109	510.007	583.258	474.448	588.558	602.905	500.793	617.209	561.381	492.959	535.222	588.511	571.428	700.977	569.654	579.628	525.038	526.546	479.988	590.136	41.1069	587.634	350.219	355.631	496.378	570.583	382.589	527.232	391.705	523.537	534.446	617.543	607.684	632.747	606.837	600.989
PWY-7222: guanosine deoxyribonucleotides de novo biosynthesis II	108.852	238.828	182.024	301.142	174.065	223.715	222.319	184.177	198.603	186.458	164.377	193.656	126.131	197.99	140.559	180.092	163.35	100.162	159.28	131.328	131.382	215.735	183.887	156.06	194.413	176.911	118.108	186.011	133.887	147.53	149.369	153.793	164.659	25.9398	183.399	167.431	126.003	107.254	155.19	199.083	223.553	87.8582	194.031	131.617	106.651	212.384	169.317	211.214	173.72
PWY-7224: purine deoxyribonucleosides salvage	0	0	0	0	0	0	0	0	0	0	0	0	0	0	0	0	0	0	0	0	0	0	0	0	0	0	0	0	0	0	0	0	0	0	0	10.2899	0	0	0	0	0	0	0	0	0	0	0	0	0
PWY-7228: superpathway of guanosine nucleotides de novo biosynthesis I	171.565	354.623	253.694	417.51	260.866	198.173	323.355	194.57	230.172	249.482	260.72	210.821	197.37	198.091	221.772	195.925	146.4	129.274	205.225	206.399	300.31	315.162	270.451	234.695	221.192	107.125	146.052	210.811	166.034	163.979	150.425	235.237	198.973	29.664	263.122	143.643	189.46	177.034	158.279	262.915	126.322	142.714	216.088	213.386	190.178	227.362	130.044	140.315	175.537
PWY-7229: superpathway of adenosine nucleotides de novo biosynthesis I	275.795	426.897	381.332	490.279	347.115	463.769	411.114	396.118	418.684	399.028	367.733	382.317	285.623	410.606	300.058	371.432	327.859	265.022	355.306	299.966	342.551	419.34	388.335	343.76	401.081	380.083	309.405	375.957	294.707	347.332	319.117	328.406	356.733	59.4831	397.765	312.078	285.69	249.073	327.573	324.355	447.864	221.928	370.077	291.741	281.158	428.814	378.845	418.745	375.279
PWY-7234: inosine-5'-phosphate biosynthesis III	223.71	37.1562	101.446	28.4316	275.138	111.144	255.661	205.737	198.069	103.82	131.422	140.913	126.226	117.342	200.894	159.964	103.076	66.9006	51.5061	118.928	130.38	138.571	83.0321	195.852	37.8034	123.306	452.411	129.444	105.909	120.505	81.6697	159.42	133.551	23.216	99.2225	143.708	80.3625	13.7861	193.246	180.722	98.3021	176.401	123.191	66.5908	100.445	57.4136	56.9927	44.1874	177.548
PWY-7235: superpathway of ubiquinol-6 biosynthesis (eukaryotic)	0	0	0.492354	0	0	0	0	0	0	0.129082	0.12886	2.63931	0	0	0	0	0	0	0	0	0	2.49867	0	0	3.5732	0	0	0.647044	0	0	15.0252	0	11.1944	0	0	0	0	0.165926	0	0.0998278	0	0	0	0	0	0	0	0	11.0476
PWY-7237: myo-, chiro- and scillo-inositol degradation	115.517	17.6622	11.8239	11.4383	32.2564	35.2286	19.7482	115.528	19.5616	50.9457	64.2228	65.6737	36.9143	42.9831	198.155	31.6871	16.7461	52.3909	86.4706	32.4219	30.1693	17.5524	43.5726	31.7464	70.5897	30.2268	134.237	83.9911	234.769	23.8806	56.9914	157.231	13.2891	0.307068	32.8001	8.44741	10.2979	97.7498	15.0544	33.8891	88.9634	7.2816	20.271	3.51578	15.0551	14.8719	76.9212	20.5765	27.2879
PWY-7242: D-fructuronate degradation	64.5567	131.587	181.062	25.7721	32.3798	66.4273	74.7865	47.4885	159.339	124.392	163.875	90.4426	18.6587	131.338	35.8446	125.054	187.854	137.759	90.8094	109.429	20.0215	102.243	168.606	181.043	147.394	118.692	132.514	120.285	32.1331	115.056	153.196	43.3057	59.4928	2.97826	160.36	45.863	75.1968	134.379	123.934	207.279	224.853	127.729	104.839	104.125	126.521	197.167	93.9001	117.158	122.507
PWY-7245: superpathway NAD/NADP - NADH/NADPH interconversion (yeast)	0	0	0	0.161839	0	0	0	0	0	0	0.136769	0	0	0	0	0	0	0	0	0	0	0	0	0	0	0	0	0	0	0	0	0.182466	0	0.608443	0.436674	0	0	0.857404	0	0	0	0	0	0	0	0	0	0	0
PWY-724: superpathway of L-lysine, L-threonine and L-methionine biosynthesis II	309.307	270.515	380.93	339.04	359.14	393.197	323.841	425.722	384.05	393.824	362.028	403.488	306.836	364.502	361.271	411.608	334.02	429.516	383.561	395.316	395.315	340.986	401.111	352.957	443.526	422.475	472.417	401.036	425.811	361.187	368.03	353.324	309.177	23.7153	379.241	247.025	248.217	351.192	410.982	272.746	409.491	242.471	388.102	383.456	415.322	438.951	377.046	364.667	399.205
PWY-7254: TCA cycle VII (acetate-producers)	29.2978	1.29776	0.890694	4.7267	14.841	0.759866	0.956199	1.31347	0.692795	0.27979	3.59029	3.80594	10.156	23.5553	1.86366	2.23774	43.6793	0.597721	6.34966	0.380767	0.440614	0	0	19.9874	0	13.5429	0	0.195763	0.544674	32.1957	31.5965	5.83444	8.32222	10.4252	0.160631	49.3541	34.5229	57.3074	2.38098	158.716	1.46674	117.268	14.0133	0.494383	3.8252	0.14508	26.0614	1.58617	0.982411
PWY-7268: NAD/NADP-NADH/NADPH cytosolic interconversion (yeast)	0	0	0	0.12248	0	0	0	0	0	0	0.104572	0	0	0	0	0	0	0	0	0	0	0	0	0	0	0	0	0	0	0	0	0.139695	0	0.495174	0.351145	0	0	0.725838	0	0	0	0	0	0	0	0	0	0	0
PWY-7269: NAD/NADP-NADH/NADPH mitochondrial interconversion (yeast)	39.5624	0	0.134569	8.9316	20.4276	0.198341	1.97447	1.33958	0.226504	0	3.57268	1.8644	12.1366	24.0578	0.346477	4.59531	54.4906	0	2.96322	0.973455	0	0	1.47191	13.3753	0	15.0222	0	0.886586	0	27.9384	1.70474	4.45742	3.11314	3.64244	3.23381	30.6082	69.2845	3.74237	1.2401	191.547	0.808411	148.142	0.225547	0	0.894538	0	31.0917	1.73299	0.371937
PWY-7279: aerobic respiration II (cytochrome c) (yeast)	2.18778	0	1.31566	1.75474	10.1219	0.106657	0	1.81959	0.262075	0	2.15977	1.50208	5.26431	9.20644	1.58858	2.98896	3.01168	0.172094	1.90214	1.46392	0	0	1.13672	6.71164	0.64339	8.32873	0	0.796388	0	3.11414	4.09795	3.0453	2.41484	20.8818	3.61044	19.4124	27.4492	25.9535	1.68583	10.1531	0.597764	12.801	0.106266	0	1.97291	0	10.4221	0.481245	0.330483
PWY-7282: 4-amino-2-methyl-5-phosphomethylpyrimidine biosynthesis (yeast)	105.354	256.476	230.838	116.862	130.987	237.948	173.672	183.417	191.432	211.189	243.867	198.267	113.83	199.586	244.007	196.211	185.95	284.739	120.744	181.665	252.785	228.61	264.011	254.519	149.518	127.146	129.386	165.932	267.204	211.941	171.467	218.42	82.8126	10.059	182.882	57.0101	104.122	179.038	138.739	183.04	150.255	53.6046	125.639	246.272	235.861	94.2235	20.401	86.2551	177.126
PWY-7283: wybutosine biosynthesis	0	0	0	0	0	0	0	0	0	0	0	0	0	0	0	0	0	0	0	0	0	0	0	0	0	0	0	0	0	0	0	0	0	12.0492	0	0	0	0	0	0	0	0	0	0	0	0	0	0	0
PWY-7286: 7-(3-amino-3-carboxypropyl)-wyosine biosynthesis	4.36794	0	0	0	74.3541	0.513951	1.7992	0	3.25793	0	0	0.341463	20.4478	1.05455	0	0	0	0	0	22.2793	0	0	0	0	0	1.46797	0	0	0	24.9474	0.962397	0.174948	0	15.4194	1.85267	16.2159	17.93	0	30.9235	0	0	16.1753	0	0	0	0	0.191265	0	8.05669
PWY-7288: fatty acid &beta;-oxidation (peroxisome, yeast)	0	0	0	0.0428054	0	0	0	0	0	0	0	0	0	0	0	0	0.0602708	0	0	0	0	0	0	0	0	0	0	0	0	0	0	0	0	7.15473	0	0	0	0	0	0	0	0	0	0	0	0	0.204703	0	0
PWY-7294: xylose degradation IV	0	0	0	0	3.55838	0	0	0	0	0	0	0	5.26722	0	0	0	0	0	0	0	0	0	0	4.32714	0	0	0	0	0	7.93037	0	2.2447	0	0	0	8.57764	0	0	0	0	0	14.6388	0	0	0	0	0	0.468399	0
PWY-7315: dTDP-N-acetylthomosamine biosynthesis	48.4468	0.417002	0.454951	0.222671	19.6234	0.766848	0.259367	0.964981	1.00601	0	7.41035	4.09182	11.6676	33.348	0.374438	8.41356	61.6228	0	6.33516	0.582318	0.555716	0	0.292373	19.6082	0	22.2415	0	0	0	20.1494	0.133787	4.06308	0.80906	3.08669	0	25.8577	75.1254	3.09317	1.63264	221.249	0.765371	163.698	0.827729	1.77707	0.672686	0	35.2218	1.75567	0.874676
PWY-7316: dTDP-N-acetylviosamine biosynthesis	0	0	0	0	0	0	0	0	0	0	0	0	0	0	0	0.862003	0	0	0	0	0	0	0	0	0	0	0	0	0	0	0	0	0	0	0	0	0	0	0	0	0	0	0	0	0	0	0	0	0
PWY-7323: superpathway of GDP-mannose-derived O-antigen building blocks biosynthesis	2.50868	99.964	12.1934	65.5833	22.6667	27.6646	39.3751	18.2616	30.0311	30.5761	35.1246	34.104	33.1474	50.1022	112.599	28.4747	57.6127	43.267	21.7619	30.239	21.6503	101.61	74.0841	116.338	12.9743	12.6776	33.3971	12.2729	57.1586	41.8415	58.4165	54.1308	63.6974	12.1661	49.0135	32.7154	53.6056	98.6527	10.2723	132.72	12.1241	76.289	26.812	72.5655	48.8439	13.1275	30.0807	46.9062	34.1872
PWY-7328: superpathway of UDP-glucose-derived O-antigen building blocks biosynthesis	31.2866	11.1493	6.58301	0.370481	12.1821	9.66795	8.36789	6.06438	0.613735	5.22328	18.5428	5.74715	5.77734	20.1949	0.923489	10.6123	42.9176	0	2.71779	16.1685	2.49418	30.2226	12.3572	7.74043	3.88997	10.4057	0	0.661425	11.6495	17.1849	11.5049	4.32239	10.6998	2.30239	16.4771	24.4566	28.3363	0	0.441675	123.689	0.62859	67.2491	6.26211	0.732781	0.291931	6.2377	25.9929	13.1249	32.8184
PWY-7337: 10-cis-heptadecenoyl-CoA degradation (yeast)	0	0	0	0	0	0	0	0	0	0	0	0	0	0	0	0	0	0	0	0	0	0	0	0	0	0	0	0	0	0	0	0	0	0.545348	0	0	0	0	0	0	0	0	0	0	0	0	0	0	0
PWY-7338: 10-trans-heptadecenoyl-CoA degradation (reductase-dependent, yeast)	0	0	0	0	0	0	0	0	0	0	0	0	0	0	0	0	0	0	0	0	0	0	0	0	0	0	0	0	0	0	0	0	0	0.545348	0	0	0	0	0	0	0	0	0	0	0	0	0	0	0
PWY-7345: superpathway of anaerobic sucrose degradation	0	0	4.59797	1.46959	0	9.35047	0	0	0	0	0	0	0	0	0	0	0	0	0	0	0	0	0	0	1.55133	0	0	0	0	7.68393	0	1.1334	0	11.1874	0	0	0	2.92375	0	0	0	0	0	0	0	0	0	0	0
PWY-7357: thiamin formation from pyrithiamine and oxythiamine (yeast)	189.483	339.986	359.162	90.7952	165.945	306.716	269.703	305.221	356.507	327.924	330.356	228.444	148.82	272.98	248.428	286.658	429.593	314.603	343.122	192.129	415.334	269.318	318.285	359.395	382.399	308.61	293.807	381.617	260.234	309.821	286.071	236.43	84.3671	17.1852	319.759	103.947	132.776	358.88	360.971	263.476	355.695	83.0428	279.051	323.042	419.937	340.053	360.504	255.086	273.216
PWY-7371: 1,4-dihydroxy-6-naphthoate biosynthesis II	0.136348	0	0.901547	7.99585	10.4319	6.1675	16.4668	14.2053	5.34526	25.1851	16.3216	2.15478	0.142719	10.679	20.5577	3.93077	0.199509	0.237866	0	3.49965	2.48437	3.70932	13.9391	0	6.57112	11.7376	0	12.4607	0.526078	1.27024	21.0819	2.38166	51.3181	0	0.494101	1.50151	6.07197	0	10.6794	0	0.805304	1.73229	0	0	0.843238	0.353786	2.4437	1.92239	19.1232
PWY-7373: superpathway of demethylmenaquinol-6 biosynthesis II	0	0	0.125746	0	0	0	0	0	0	0	0	0	0	0	0	0	0	0	0	0	0	0	0	0	0	0	0	0	0	0	0.204931	0	0	0	0	0	0	0	0	0	0	0	0	0	0	0	0	0	0
PWY-7374: 1,4-dihydroxy-6-naphthoate biosynthesis I	0	0	0	0	9.00826	1.17965	0	0	0	0	0	0	0	0	0	0	0	0	0	0	0	0	0	0	0	0	0	0	0	0	0	0	0	0	0	0	0	0	0	0	0	0	0	0	0	0	0	1.57719	0
PWY-7383: anaerobic energy metabolism (invertebrates, cytosol)	63.2942	20.2995	18.5854	15.2305	93.5973	138.047	135.841	56.5219	64.1643	98.6598	26.6392	128.639	122.872	110.128	22.8544	102.385	36.2378	51.4042	58.3187	102.069	65.3388	26.0301	37.9728	56.0415	127.617	70.7196	3.69958	55.7474	44.2278	98.7506	125.231	29.6181	91.8201	16.9115	67.2887	53.1665	168.08	22.1507	54.1383	155.826	34.2678	108.689	63.9182	38.4439	128.869	58.9661	101.822	78.0331	125.317
PWY-7384: anaerobic energy metabolism (invertebrates, mitochondrial)	0	0	7.12755	0	0	0	0	1.42809	0	0	0	0.371941	0	0	0.947806	0.85841	8.82227	0	0.450287	0	0	0	0	0	0	0	0.255751	0	0	21.853	0	0.154028	0	0.397345	0.386581	0	0	1.10735	0.78656	0	0.469916	0	0.696241	0	0	0.124927	1.35653	0	0
PWY-7385: 1,3-propanediol biosynthesis (engineered)	0	0	0	0	0	0	0	0	0	0	0	0	0	0	0	0	0	0	0	0	0	0	0	0	0	0	0	0	0	0	0	1.43913	0	2.11847	0	0	0	1.50789	0	0	0	0	0	0	0	0	0	0	0
PWY-7388: octanoyl-[acyl-carrier protein] biosynthesis (mitochondria, yeast)	35.0415	10.902	57.0991	79.2075	15.2112	8.35164	7.12239	9.5837	17.941	4.07022	15.9061	6.36675	15.2518	31.1987	5.81375	7.78248	51.6684	0.434289	9.91009	26.4235	11.6721	22.046	2.00733	20.4548	1.66943	13.7168	37.0603	0.797578	3.09793	43.0736	35.5267	5.64106	17.1501	4.26067	7.2537	31.3753	56.2484	81.0171	1.69028	170.292	1.15944	120.684	9.22813	6.29188	54.6734	4.60078	33.6636	10.9573	9.0995
PWY-7389: superpathway of anaerobic energy metabolism (invertebrates)	0	0	9.5913	0	0	0	0	2.38399	0	0	0	0.633406	0	0	1.57806	1.44758	12.8835	0	0.766173	0	0	0	0	0	0	0	0.4178	0	0	31.8589	0	0.262755	0	0.661232	0.654532	0	0	1.83287	1.3143	0	0.795126	0	1.18433	0	0	0.213518	2.297	0	0
PWY-7391: isoprene biosynthesis II (engineered)	0	0	0.117144	0.489126	8.72437	0.440049	6.12757	0	1.7746	0	0	0.784609	0.316369	0.804868	0.510112	0	0	0.354868	0	1.25581	0	0	0.3503	0	0.344007	0.537127	0	0	0	38.656	0.216466	1.08321	0	1.6967	0	5.32483	0	1.87288	2.3306	0	0	0.140165	0	0	0.245089	0	1.44867	0	0.709838
PWY-7392: taxadiene biosynthesis (engineered)	0	2.12922	0.70802	0	13.7771	4.611	11.6283	7.71418	7.12519	0.383055	7.03733	8.0695	6.29803	39.6668	2.07671	11.8843	30.3052	0	9.45681	36.922	0	3.64353	0	12.2163	2.47344	28.3182	9.64873	0.628924	0	28.8065	2.76858	5.40597	2.018	0.608012	7.24276	0	0	0.904257	59.4532	3.80946	2.90318	15.1307	9.81746	2.64222	1.34404	1.14421	44.4605	4.09999	27.7314
PWY-7399: methylphosphonate degradation II	4.71311	0.296118	0	0.554179	0.337647	0	0.230369	0.23545	0	0	0.329935	0	0.95295	0	0.985135	0	0	0	0.522625	0	0	0.187883	0.154306	4.73763	0	0.90624	0	0	0	0	0.819173	1.60262	0.775698	0	0	0.562737	0	2.76476	0.300743	2.24993	0	0	0.273312	0.807609	0.659503	0.135353	0	0	0.324194
PWY-7400: L-arginine biosynthesis IV (archaebacteria)	450.368	133.209	327.731	155.456	353.265	109.953	293.596	267.717	178.453	241.506	170.133	189.521	242.629	166.733	315.385	193.644	463.829	103.913	122.513	56.8566	87.7115	214.102	180.885	365.563	195.807	230.249	675.456	380.376	89.767	379.837	247.196	162.733	66.4922	34.2684	188.428	197.626	245.945	395.293	321.781	337.322	200.919	231.45	354.267	318.553	245.748	280.431	333.095	152.822	98.6216
PWY-7409: phospholipid remodeling (phosphatidylethanolamine, yeast)	29.0812	0.402484	0.142895	0	8.2899	0	0	0	0	0	2.40323	1.10065	5.04836	14.7821	0	2.28727	36.2483	0	2.97458	0.186659	0	0	0	3.07352	0	6.59408	0	0	0	14.2187	0.436647	2.25477	0	1.25785	0	15.9487	27.6235	0.0766199	0.448638	139.878	0.484271	98.3316	0	0.188861	0.228737	0	20.714	0.681597	0
PWY-7411: superpathway of phosphatidate biosynthesis (yeast)	0	0	0	0	0	0	0	0	0	0	0	0	0	0	0	0	0	0	0	0	0	0	0	0	0	0	0	0	0	0	0	0.0576534	0	0.686086	0	0	0	0.162531	0	0	0	0	0	0	0	0	0	0	0
PWY-7420: monoacylglycerol metabolism (yeast)	0	0	0	0	0	0	0	0	0	0	0	0	0	0	0	0	0	0	0	0	0	0	0	0	0	0	0	0	0	0	0	0	0	0.137121	0	0	0	0	0	0	0	0	0	0	0	0	0	0	0
PWY-7431: aromatic biogenic amine degradation (bacteria)	0	0	0	0	0	0	0	0	0	0	0	0	0	0	0	0	0	0	0	0	0	0	0	0	0	0	0	0	0	0	0	0	0	0	0	0	0	0	0	0	0	0	0.101327	0	0	0	0	0	0
PWY-7446: sulfoglycolysis	23.2276	0.179794	0	0	6.929	0.225732	0	0.164112	0	0	1.69662	0.624882	5.28041	13.1404	0.182642	1.4843	28.6479	0	2.3939	0.171393	0	0	0	9.25365	0	8.17159	0	0	0	1.92516	0.0801353	1.94581	0	0	0	14.1719	29.0014	1.05153	0.666088	125.446	0.21838	92.5675	0.282483	0.410664	0	0	12.9308	0.319246	0
PWY-7456: mannan degradation	5.96003	31.2539	9.83138	3.35891	22.7103	148.904	159.429	43.9954	55.48	29.7485	0.904373	6.79583	28.0758	90.6529	23.7072	78.3973	0.228416	1.75781	54.2897	114.734	41.0105	38.391	0	22.7717	155.154	87.5048	23.8085	38.3316	2.37488	77.9829	215.378	82.1514	117.56	0.930101	98.8259	0.529676	15.2651	46.7602	60.5638	3.59966	41.7354	14.5288	110.743	0	0	9.59737	3.63291	86.3152	75.9843
PWY-7527: L-methionine salvage cycle III	0	0	0	0	0	0	0	0	0	0	0	0	0	0	0	0	0	0	0	0	0	0	0	0	0	0	0	0	0	0	0	0	0	0	0	0	0	2.25333	0	0	0	0	0	0	0	0	0	0	0
PWY-7528: L-methionine salvage cycle I (bacteria and plants)	0	0	0	0	0	0	0	0	0	0	0	0	0	0	0	0	0	0	0	0	0	0	0	0	0	0	0	0	0	0	0	0	0	0	0	0	0	2.51876	0	0	0	0	0	0	0	0	0	0	0
PWY-7539: 6-hydroxymethyl-dihydropterin diphosphate biosynthesis III (Chlamydia)	44.9615	68.1833	25.6308	48.0804	35.7047	20.1322	23.0004	19.0742	26.84	57.6855	38.0235	18.1405	37.4951	35.5624	46.2828	24.3103	49.3239	39.0974	84.9799	49.2662	25.2909	70.9342	69.9409	116.793	56.375	55.3916	27.092	73.3051	103.811	65.2691	15.1915	49.7039	33.2298	11.1027	29.7078	26.9413	35.4259	32.0885	44.2893	121.926	37.33	64.175	25.3842	30.1116	44.1412	55.659	39.1121	34.3562	74.8421
PWY-7560: methylerythritol phosphate pathway II	128.304	72.4612	82.0791	19.1799	271.834	62.0409	327.485	120.125	67.525	55.8464	20.5463	91.866	155.486	109.087	151.351	77.9085	128.479	58.8101	35.9274	108.441	203.715	15.9001	46.1645	277.133	143.777	78.716	135.969	294.336	86.2582	273.837	11.5237	56.2757	45.6343	14.7093	21.4064	204.12	147.855	82.2801	136.986	257.295	75.5346	210.566	250.239	113.053	24.0754	67.2784	189.112	84.8669	174.292
PWY-7619: juniperonate biosynthesis	0	0	0	0	0	0	0	0	0	0	0	0	0	0	0	0	0	0	0	0	0	0	0	0	0	0	0	0	0	0	0	0	0	0.696155	0	0	0	0	0	0	0	0	0	0	0	0	0	0	0
PWY-7663: gondoate biosynthesis (anaerobic)	121.652	302.916	270.032	369.09	164.366	219.54	269.066	172.938	190.237	242.894	305.602	281.914	173.963	223.248	363.211	216.99	129.954	189.565	88.6892	291.089	201.785	293.198	251.48	324.281	184.027	143.161	132.394	222.088	350.458	175.782	236.823	239.915	185.253	21.881	222.888	99.7556	151.163	170.748	152.828	232.505	64.0579	132.422	237.511	214.639	207.435	169.587	66.2614	214.164	232.361
PWY-7664: oleate biosynthesis IV (anaerobic)	44.6576	16.059	76.3258	110.826	21.6324	12.2439	10.5194	13.9148	25.5087	6.04618	23.2254	9.43204	21.7926	43.1789	8.64192	11.4319	62.553	0.650548	13.8944	37.6839	16.9774	31.7461	2.99735	31.8507	2.49046	19.4325	47.8478	1.19375	4.62413	56.4344	48.9447	8.34647	24.9926	5.36499	10.6756	39.6668	70.0613	94.7217	2.51871	180.132	1.71958	116.531	13.5314	9.29111	71.0868	6.79003	38.2492	15.9491	13.3542
PWY-821: superpathway of sulfur amino acid biosynthesis (Saccharomyces cerevisiae)	36.8717	0.999538	10.5407	2.27801	31.1952	2.09413	12.0144	8.96754	14.0534	5.56884	12.9144	27.1254	23.4673	35.6247	9.60208	12.2205	36.9236	1.45612	10.074	4.92815	22.5439	14.9971	3.73472	20.3208	0.657989	14.8652	2.57776	1.04883	2.73553	60.9439	15.0283	9.67267	13.3041	6.49676	25.1759	29.1838	38.9656	6.95094	4.84282	105.078	2.24181	69.5634	2.55082	1.91903	16.6906	0	17.0894	5.45863	18.8052
PWY-841: superpathway of purine nucleotides de novo biosynthesis I	211.528	269.391	292.217	277.614	290.414	260.774	338.081	238.886	267.346	281.309	286.294	236.965	206.689	229.71	260.668	237.759	185.823	177.409	242.432	246.123	239.337	244.143	246.5	284.391	264.48	151.449	213.411	262.063	209.981	217.874	203.075	237.277	216.523	29.9532	287.207	164.96	180.244	222.462	216.402	281.155	179.307	179.234	263.473	227.894	195.112	279.609	179.675	187.124	221.777
PWY-922: mevalonate pathway I	0.714818	0.419027	6.74875	0.783862	18.9228	3.92649	9.69931	5.36764	2.31191	0.654032	0.246442	3.34705	0.532925	0.910992	13.6242	3.22771	6.49279	3.75368	0.520905	1.59572	0.455916	1.09301	0.568019	16.6544	0.431077	1.24347	2.21469	27.8126	0.982554	56.6538	0.931542	3.48268	0.340051	2.92973	0	8.9044	0	3.30656	4.09021	0	0.507896	0.30811	29.9938	1.21041	0.521473	0.847804	2.16201	1.53187	1.51123
PWY0-1061: superpathway of L-alanine biosynthesis	107.624	2.55172	49.7499	65.5949	69.3772	26.2063	185.403	33.9745	37.2003	14.6023	17.5578	27.7777	20.1514	60.2261	40.2005	26.919	117.687	28.5523	40.4247	8.61992	11.5021	13.323	3.62052	67.4749	20.4179	46.3138	17.8009	85.0644	7.4931	100.072	40.1267	21.1773	21.8947	7.38055	15.842	85.5179	118.332	120.042	16.3838	277.937	24.7593	188.935	78.3249	9.83344	11.2309	24.5928	81.9149	23.4921	4.42809
PWY0-1241: ADP-L-glycero-&beta;-D-manno-heptose biosynthesis	25.4219	0.141955	13.8501	33.2649	12.9215	2.04619	2.95981	1.22699	5.9237	0.89421	2.83198	2.52609	8.53914	17.0707	3.40279	3.96836	29.1507	0.381203	4.08053	0	0.285898	0.29938	1.17945	14.1362	0	9.5131	0	0.130743	0.210379	23.0571	16.2018	2.62229	10.0088	2.30282	3.20407	16.0541	34.1781	47.5829	1.70471	138.46	1.45988	91.9422	0.512083	0.562671	2.75297	0.239492	20.3112	2.11321	0.764419
PWY0-1261: anhydromuropeptides recycling	133.174	17.3874	81.4551	73.0826	93.8364	31.2968	59.4133	65.0948	94.582	49.0359	51.9051	57.6946	78.1485	90.2537	82.9802	48.7247	117.956	7.05633	55.4867	47.1309	32.9631	69.5041	21.6502	114.045	2.84825	65.1304	4.73441	32.0753	61.6266	115.583	41.2866	82.5837	44.2635	7.30593	47.1152	84.8794	146.241	55.1629	50.4962	285.815	51.3963	217.58	25.9581	20.0676	38.3265	10.4951	73.6601	44.255	26.6522
PWY0-1277: 3-phenylpropanoate and 3-(3-hydroxyphenyl)propanoate degradation	21.833	0.229562	0.33542	2.421	15.1075	0.788165	1.18955	1.15763	0	0	1.51687	0	7.07081	31.2347	0.539395	4.08552	26.7521	0	1.03356	0	0	0	0	12.1228	0	13.0779	0	0	0	15.058	0	1.8338	0	0.968114	3.16431	8.20533	29.421	4.47962	1.16682	121.515	1.01002	82.4948	0	0.452251	0.658268	0	17.4556	0	0.431246
PWY0-1296: purine ribonucleosides degradation	186.46	313.248	401.488	184.632	185.886	503.265	431.319	387.618	374.673	455.283	436.364	384.619	300.852	401.142	276.859	420.635	445.035	479.557	435.096	308.573	314.72	303.907	347.486	354.681	402.01	517.455	419.081	511.778	377.768	394.8	341.846	294.698	238.829	8.41473	423.943	260.549	329.341	467.422	366.986	297.391	417.326	206.802	384.35	334.853	390.686	432.768	502.087	500.961	414.599
PWY0-1297: superpathway of purine deoxyribonucleosides degradation	66.0695	32.7185	78.0338	84.6217	86.6682	29.6385	98.7403	54.1296	34.5977	28.3309	30.6772	34.1839	39.7803	118.156	78.0794	69.1237	93.9862	32.5516	27.7028	27.4538	29.2248	45.4167	24.8148	143.374	61.6633	83.4075	75.192	147.222	29.1365	144.948	47.8922	27.9542	34.3892	4.17403	40.9853	93.2434	131.764	143.168	29.4357	208.535	37.2511	145.479	170.764	23.4193	16.2505	32.6725	89.635	42.6607	32.9556
PWY0-1298: superpathway of pyrimidine deoxyribonucleosides degradation	38.4956	19.4692	76.777	21.0731	34.8617	26.5759	47.9338	34.7619	28.9201	90.5723	29.6107	20.7706	26.6146	82.6916	143.654	22.0498	69.154	49.1136	36.8924	19.1284	21.9725	26.4519	20.1585	107.01	21.1681	66.6177	17.5322	110.974	143.305	77.7342	68.2666	121.488	22.9722	2.95345	55.5939	34.9207	62.1708	155.232	40.4425	163.849	35.8908	107.566	38.1033	91.6844	4.50607	39.9799	50.4852	28.1398	24.0656
PWY0-1319: CDP-diacylglycerol biosynthesis II	385.029	470.692	508.598	518.667	211.195	578.653	478.349	435.859	434.897	542.536	515.378	488.96	282.036	487.901	433.52	503.205	510.212	584.764	552.671	480.789	478.245	472.997	557.125	471.589	484	591.608	449.821	493.397	548.113	388.8	456.455	441.128	391.786	14.5252	533.947	201.981	233.187	451.285	424.989	438.059	467.55	229.189	419.707	492.379	548.223	539.34	566.013	519.751	523.249
PWY0-1338: polymyxin resistance	10.9081	0.0579693	0	0.213058	5.54489	0.142197	0.162611	0	0.103302	0	1.01174	0.521188	3.35861	7.99834	0.333815	1.60388	18.1641	0	1.56945	0	0	0	0.0961313	3.48275	0.0744424	5.29571	0	0	0	5.39056	0.0500085	1.3078	0.398879	0.925933	0	12.2044	16.6777	1.9028	0	75.9268	0.190213	70.5326	0.133053	0	0.17003	0	8.03776	0.651189	0.154371
PWY0-1415: superpathway of heme biosynthesis from uroporphyrinogen-III	9.71231	0.430941	9.071	4.01202	7.13053	0.812413	4.56439	0.901459	4.87318	0.704112	4.81922	1.80783	3.02288	16.0114	2.05416	3.59387	21.6283	0	7.27278	1.37768	0	0	0.571924	18.1858	0.3233	10.5297	0	0	0	29.4373	13.2769	6.21687	9.02772	4.65661	6.95229	2.71928	15.3669	27.5016	0.314595	6.11595	1.58381	15.4125	1.81112	0.877972	0.537512	0	6.9515	1.42755	2.4248
PWY0-1479: tRNA processing	42.0119	20.3283	49.1067	22.3957	15.8929	13.1483	9.93383	0.516354	20.0583	1.8558	3.57202	10.3285	0.0533262	0.124182	4.39061	13.902	13.4656	1.63872	0	0.381277	0	5.78249	27.1065	9.8737	2.48744	11.5185	0.377637	3.04327	6.37492	13.2748	5.61731	1.02117	11.9053	0.481507	1.90074	5.46617	65.8823	1.49182	0.975592	104.526	0	0	0.639771	2.516	3.1489	0	6.45766	3.41188	2.53212
PWY0-1533: methylphosphonate degradation I	22.8927	0.127162	0	0.521578	10.6347	0.379938	0.0758705	0.334424	0.384207	0	1.89676	0.567401	5.89877	16.7983	0.137273	2.81291	35.605	0	2.99281	0	0	0.179623	0	3.36494	0	10.7696	0	0	0	14.6296	0	1.01328	1.25167	0.773096	0	12.7748	34.8486	0	0.123678	142.388	0.88212	98.8696	0.371211	0.423993	0.328314	0	18.3533	0.789481	0.315654
PWY0-1586: peptidoglycan maturation (meso-diaminopimelate containing)	143.136	148.317	167.537	230.353	121.009	145.565	161.838	125.632	112.309	151.958	173.849	174.449	155.946	170.94	151.921	160.869	165.158	185.593	118.809	126.386	164.128	170.274	208.075	227.256	130.685	97.0924	133.829	93.2531	246.239	152.123	133.72	133.015	86.4451	7.08494	156.509	100.552	158.626	212.406	109.079	587.123	153.371	384.014	137.671	205.561	117.796	152.728	100.188	149.78	125.529
PWY0-162: superpathway of pyrimidine ribonucleotides de novo biosynthesis	147.397	88.0492	247.461	245.185	248.428	197.254	165.448	169.212	188.348	254.862	229.231	182.52	206.955	128.877	292.115	179.275	126.626	182.776	227.301	187.368	274.932	177.951	163.492	223.606	258.037	146.285	85.8805	262.205	242.682	174.901	196.585	285.796	168.173	26.3052	189.191	149.029	184.31	229.564	146.878	257.697	148.779	163.583	171.957	230.265	214.769	158.004	161.287	132.328	162.24
PWY0-166: superpathway of pyrimidine deoxyribonucleotides de novo biosynthesis (E. coli)	192.482	231.004	204.312	135.802	268.153	225.339	279.514	217.981	220.387	220.046	211.02	210.385	189.169	212.453	216.617	203.361	143.408	132.251	211.803	193.696	256.015	241.917	239.526	205.944	219.1	132.108	174.27	217.858	178.379	176.048	162.264	228.487	191.747	33.9727	237.134	161.34	195.958	142.433	180.242	244.606	159.894	155.362	218.389	166.005	180.814	240.391	152.816	163.427	201.064
PWY0-321: phenylacetate degradation I (aerobic)	17.9775	0	0	0	7.42793	0	0	0	0	0	1.078	0	0	12.4567	0	1.34244	24.3441	0	0	0	0	0	0	0	0	7.789	0	0	0	8.63191	0	0	0	0	0	0	16.7218	0	0	72.1396	0.217493	0	0	0	0	0	10.5333	0	0
PWY0-41: allantoin degradation IV (anaerobic)	6.426	0.241432	0.206963	0.168422	4.91572	0.36753	0.339412	0.26905	0.586356	0	2.70706	0.871214	2.72205	10.2554	0	2.26398	2.28592	0	3.34132	0	0	0	0	2.52377	0	9.61276	0	0	0	10.877	0	0.506516	0	0	0	11.7116	12.2372	0.155106	0	15.9628	0.827009	50.0873	1.50909	0	0	0	12.356	0.917929	0.247354
PWY0-42: 2-methylcitrate cycle I	1.48602	0	0.301526	0	0.519472	0.0884592	0	0.924753	0	0.0366054	0.472854	0.165647	1.54899	0.533582	0.838281	0.392213	0.128685	0.0671159	1.47808	0.16489	0	0	0	8.2631	0	0.909537	0	0	0	12.6647	0	0.124961	0.674462	0.432138	0	2.12951	8.42636	1.30136	0.350212	7.20309	0	6.41082	0	0.134903	0	0.0631805	3.61241	0.380161	0
PWY0-781: aspartate superpathway	86.1042	53.2239	83.3923	105.338	204.672	79.3229	130.292	222.502	164.03	132.717	79.5649	112.539	126.927	137.715	113.406	87.6153	115.218	18.4213	84.5351	102.346	144.519	116.057	38.3507	113.255	22.2694	119.105	172.305	113.928	84.6445	116.249	138.607	143.714	56.8941	9.13694	85.0954	112.846	101.312	175.346	164.255	199.538	119.115	139.284	101.358	88.0301	20.9145	35.2074	90.8186	96.9435	90.3716
PWY0-845: superpathway of pyridoxal 5'-phosphate biosynthesis and salvage	62.7066	190.171	153.658	286.68	113.555	177.956	118.275	112.965	103.965	144.092	186.865	207.405	96.3151	132.078	221.597	131.832	92.1398	238.011	56.5936	200.681	155.744	212.093	217.424	176.406	72.28	63.4165	68.1839	72.6831	263.244	141.922	106.773	194.464	108.744	7.10992	114.42	36.535	97.5405	98.1532	68.5347	127.368	69.9581	47.8213	64.839	200.484	148.764	42.578	8.49474	40.1135	118.892
PWY0-862: (5Z)-dodec-5-enoate biosynthesis	40.3431	13.8802	68.2889	100.651	18.8776	10.5837	9.06641	12.0625	22.3026	5.20147	20.14	8.12421	19.023	38.1243	7.43222	9.87158	57.6142	0.557885	12.1809	32.9369	14.7437	27.6612	2.57363	38.9083	2.13889	16.9829	43.1376	2.03148	3.9715	50.7053	43.2623	7.1895	21.8415	5.16912	9.21431	36.082	64.5715	88.3262	2.16414	174.31	1.47952	115.311	11.6957	8.01249	64.528	5.85358	35.7388	13.8239	11.5532
PWY0-881: superpathway of fatty acid biosynthesis I (E. coli)	0	0	0	0	0	0	0	0	5.23114	0	0	0	0	0	0	0	0	0	0	0	0	0	0	6.9772	0	0	1.48721	0	0	0	0	0	0	2.96425	0	0	0	0	0	0	0	0	0	0	0	0	0	0	0
PWY1F-823: leucopelargonidin and leucocyanidin biosynthesis	0	0	0	0	0	0	0	0	0.0956346	0	0	0.542839	0	0	0	0	0	0	0.16379	0	0	0	0	0	0	0	0.231957	0	0	0	0	0	0	0	0	0	0	0.145376	0	0	0.416999	0	0	0.0805596	0	0	0.193559	0	0
PWY1G-0: mycothiol biosynthesis	0	0	0	0	0	0	0	0	0	0	0	0	0	0	0	0	0	0	0	0	0	0	0	0	0	0	0	0	0	0	0	0	0	0	0	0	0	0	0	0	0	0	0	0	0	0	0	0	0
PWY3DJ-35471: L-ascorbate biosynthesis IV	0	0	0	0	0	0	0	0	0	0	0	0	0	0	0	0	0	0	0	0	0	0	0	0	0	0	0	0	0	2.88423	0	0	0	0	0	0	0	0	0	0	0	0	0	0	0	0	0	0	0
PWY3O-1109: superpathway of 4-hydroxybenzoate biosynthesis (yeast)	0	0	0	0	0	0	1.4239	1.3441	0	0	0	0	0	0	0	0	0	0	0	0	0	0	0	0	0	0	0	0	0	0	0	1.16452	0	0	0	0	0	0	0	0	0	0	0	0	0	0	0	0	0
PWY3O-19: ubiquinol-6 biosynthesis from 4-hydroxybenzoate (eukaryotic)	0	0	0	0	0	1.98354	8.29418	3.17775	0.237011	0	0	0	0	0	0	0	1.54794	0	0	0	0	0	0	0	0	0	0	0	0	0	0	0	0	0	0	0.596839	0	0	0	0	0.245725	0	0	0	0	0	0	0	0
PWY490-3: nitrate reduction VI (assimilatory)	0.704417	0.39163	0.774298	0.234904	10.6006	5.88791	2.25999	0.356393	1.421	0	3.08838	2.23121	6.09145	8.6305	2.72997	2.43731	10.318	0.977274	11.4318	1.17124	0	0	0.714824	18.9907	4.52746	11.2028	0	8.52829	0	7.50685	14.8537	3.49752	4.0572	0.487114	5.26998	6.40116	2.11214	35.4848	1.96448	7.75273	0	0.308895	1.86617	1.6405	0	3.94431	3.83485	6.06047	0.60404
PWY4FS-7: phosphatidylglycerol biosynthesis I (plastidic)	150.602	102.417	62.7417	60.5482	86.2962	40.206	98.4417	30.8439	53.6772	51.1203	52.812	63.2906	62.3309	137.929	164.482	43.7483	170.89	39.3962	45.3202	63.2411	13.5708	113.612	103.353	194.144	42.1663	50.9184	85.9586	85.9035	123.359	80.0708	45.0539	89.7667	67.2611	11.7487	72.0436	103.141	159.882	122.425	24.1622	327.923	18.9096	184.701	80.4988	102.16	64.794	34.7585	105.858	47.7387	21.5885
PWY4FS-8: phosphatidylglycerol biosynthesis II (non-plastidic)	150.602	102.415	62.7417	60.5482	86.2937	40.206	98.4417	30.8439	53.677	51.1203	52.812	63.2906	62.3309	137.929	164.482	43.7483	170.89	39.3962	45.3202	63.2411	13.5708	113.612	103.353	194.121	42.1663	50.9184	85.9561	85.8967	123.358	80.0708	45.0539	89.7667	67.2611	11.7487	72.0436	103.132	159.882	122.425	24.1622	327.923	18.9096	184.701	80.4988	102.16	64.794	34.7584	105.858	47.7378	21.5885
PWY4LZ-257: superpathway of fermentation (Chlamydomonas reinhardtii)	45.0959	24.7394	16.1026	15.8473	48.013	21.0837	45.6911	32.7091	27.0623	22.6319	23.3367	19.5848	29.4067	81.2583	17.7752	23.1539	72.796	25.2949	16.7493	20.7693	22.2085	28.8018	18.1944	45.2553	19.2488	36.9581	6.19455	30.7849	20.2468	70.9347	36.9885	22.0264	23.5953	3.84621	31.4219	48.0702	36.7029	77.9694	23.6528	69.8915	29.4768	82.4625	26.9457	12.9821	4.96359	20.1794	53.444	31.6646	24.5544
PWY66-367: ketogenesis	0	0	0	0	0	0	0	0	0	0	0	0	0	0	0	0.841014	0	0	0	0	0	0	0	0	0	0	0	0	0	0	0	0	0	0	0	0	0	0	0	0	0	0	0	0	0	0	0	0	0
PWY66-375: leukotriene biosynthesis	0	0	0	0	0	0	0	0.139392	0	0	0	0	0	0	0	0	0.101441	0.305534	0	0	0	0	0	0	0	0	0	0	0	0	0	0	0	6.9058	0	0	0	0.625415	0	0.132532	0	0.0762983	0	0	0	0	0.292115	0	0
PWY66-388: fatty acid &alpha;-oxidation III	0.118944	0	0	0	0	0	0	0	0	0	0	0	0	0	0	0	0	0	0	0	0	0	0	0	0	0	0	0	0	0	0	0	0	0.776419	0	0	0	0	0	0	0	1.66069	0	0	0	0	0	0	0
PWY66-389: phytol degradation	0.135378	0	0.325358	4.62687	3.56201	0	1.19121	0.14209	0	0	0	0.171046	0.701049	0	1.40701	0	0	0	0	0	0	0	0	1.4277	0	0	0.205479	1.9678	0	1.88202	0.293376	0	2.13668	4.7925	2.27481	4.37932	25.4299	1.24415	0	0	0	3.27686	5.97097	0	0	0.768612	0	0	0
PWY66-391: fatty acid &beta;-oxidation VI (peroxisome)	0	0	0	0.0853851	0	0	0	0	0	0	0	0	0	0	0	0	0.120424	0	0	0	0	0	0	0	0	0	0	0	0	0	0	0	0	6.68579	0	0	0	0	0	0	0	0	0	0	0	0	0.407236	0	0
PWY66-398: TCA cycle III (animals)	10.0156	0.116121	6.1219	10.6324	10.8033	2.93739	2.65792	2.3989	1.24719	3.85823	0.141956	4.14295	2.19663	5.5329	2.62303	1.99555	7.71877	0	1.22359	1.71415	2.40958	3.11721	0.162775	19.853	18.4707	5.94138	2.06115	0.59253	0.837181	0	19.1816	1.64345	12.9086	5.20977	12.9881	1.91558	0	14.4043	0.697132	9.6843	0.195641	0.888421	2.65774	3.55141	10.0354	0.138534	3.73434	0.988595	5.08149
PWY66-399: gluconeogenesis III	83.076	48.6328	28.806	25.0529	102.283	79.6882	165.692	94.3465	61.3847	49.0709	44.3246	70.4825	94.6529	94.2088	43.025	94.0838	44.2422	37.656	56.6867	43.5063	48.4835	26.441	20.5566	93.0303	32.6286	53.0753	6.20086	61.0115	55.3635	135.138	98.2386	61.509	91.916	26.2191	52.3875	74.9281	135.727	31.4108	38.803	74.3486	31.804	118.125	82.6515	49.2825	51.6434	48.1963	62.7775	71.4542	110.299
PWY66-400: glycolysis VI (metazoan)	116.364	149.951	97.3761	159.23	114.298	69.0138	295.906	170.83	66.7436	41.4146	64.7448	58.7147	118.154	107.698	160.26	114.426	162.475	63.0175	72.3883	34.0673	48.7821	112.55	153.96	208.849	25.9384	64.5938	64.4997	112.687	106.874	314.432	108.59	146.778	92.3948	35.7674	52.2576	131.493	161.385	162.118	35.6831	328.855	34.9843	303.5	148.904	119.128	55.4134	47.821	126.317	83.2797	109.337
PWY66-409: superpathway of purine nucleotide salvage	85.8744	45.9726	152.59	171.235	170.87	71.2677	184.038	114.905	75.9961	66.7194	30.1813	80.9563	51.1925	101.16	155.05	135.438	138.95	68.1431	68.8894	6.06582	16.6739	108.995	23.9281	227.772	127.85	123.463	138.85	218.71	60.5333	194.919	69.5179	58.1818	58.3688	9.02122	46.647	133.058	123.995	184.562	37.1404	238.99	68.0351	161.634	230.066	59.8708	42.5983	79.5079	130.512	82.0621	31.0095
PWY66-422: D-galactose degradation V (Leloir pathway)	239.255	272.132	352.949	96.5508	186.64	372.568	327.903	344.292	337.889	422.526	316.331	307.16	154.108	321.158	282.337	381.774	348.53	415.563	417.719	239.392	242.846	223.876	292.004	299.464	405.231	423.183	462.427	459.361	282.452	383.914	334.626	257.044	130.378	11.2015	355.134	144.601	126.753	388.02	364.867	268.385	440.395	184.626	326.624	344.339	220.153	415.888	449.628	399.676	296.179
PWYG-321: mycolate biosynthesis	46.1077	16.5798	78.3469	109.526	22.3788	12.7111	10.9277	14.4903	26.4351	6.2809	24.0181	9.79065	22.5683	44.6662	8.9632	11.8911	64.4555	0.675771	14.5675	38.92	17.6135	32.6911	3.11298	29.8623	2.58781	20.3233	50.1259	1.24008	4.79813	58.6551	50.8862	8.66378	25.5596	5.28064	11.0931	40.9682	69.807	98.2693	2.61753	182.381	1.78979	116.932	14.0375	9.59096	72.2825	7.06017	40.6695	16.5713	13.8457
PYRIDNUCSAL-PWY: NAD salvage pathway I	74.6103	2.14691	33.7317	9.87764	78.5753	28.3557	121.699	141.234	72.7819	35.3567	55.8901	54.5699	45.6096	76.9569	126.579	78.9939	75.6982	18.8085	26.9391	21.1718	53.5974	73.194	9.84179	119.841	1.538	39.3438	54.0616	144.404	19.1365	58.5696	12.3993	121.335	14.6341	3.55344	18.8995	38.9492	51.997	61.1965	101.914	142.285	106.865	115.473	118.857	46.3108	24.2907	43.8511	62.6294	59.0972	8.19747
PYRIDNUCSYN-PWY: NAD biosynthesis I (from aspartate)	128.409	120.136	174.439	64.7157	196.103	179.56	241.67	233.926	136.567	202.346	157.911	178.018	172.405	171.019	224.738	211.033	134.879	157.832	213.301	199.54	195.857	127.057	159.214	177.455	200.853	217.439	95.932	210.464	224.757	187.327	221.503	224.527	229.365	26.5338	233.606	103.481	113.505	178.962	192.356	232.895	188.608	158.831	186.554	171.244	140.405	208.653	159.079	173.498	175.819
PYRIDOXSYN-PWY: pyridoxal 5'-phosphate biosynthesis I	44.9033	172.96	128.539	337.701	86.1258	138.69	99.4616	85.2436	81.1421	120.273	160.034	185.455	79.6837	103.911	191.713	104.75	70.0215	186.432	41.8246	165.683	125.842	182.981	184.935	143.381	54.6755	45.9022	49.2815	51.0298	244.968	116.168	85.7689	164.346	86.8407	5.65941	92.872	26.4302	76.4988	73.3415	52.8406	164.072	49.61	149.302	51.2849	183.823	124.031	32.1016	21.3459	30.1656	96.7161
REDCITCYC: TCA cycle VIII (helicobacter)	19.4347	1.31446	16.7915	9.58121	15.8016	2.45551	5.96606	1.51894	8.2761	0.326015	3.19782	4.48843	11.3099	9.4218	3.58707	2.82822	18.6571	0.702197	7.38723	0.775108	0.503154	0.325992	0.304668	20.2337	0	13.2189	0	0.99176	0.681109	25.7713	27.5729	6.68658	8.08497	0.91764	12.6494	24.0642	33.0545	40.5358	3.7299	22.8542	1.68018	74.8857	13.8658	2.28184	3.22361	0.16866	12.9173	1.82615	1.1566
RHAMCAT-PWY: L-rhamnose degradation I	67.4105	210.602	142.931	96.934	41.5627	119.346	92.691	78.9236	111.339	164.438	108.299	116.187	62.28	106.289	119.662	100.145	206.881	158.957	113.863	83.9962	101.32	144.745	146.36	171.359	72.7505	70.1828	88.9313	104.679	114.002	77.6217	93.2049	137.497	88.9332	1.87752	99.9417	65.0598	99.0271	166.277	82.607	167.412	131.813	128.18	99.7972	195.92	179.247	140.593	100.377	100.144	79.8814
RIBOSYN2-PWY: flavin biosynthesis I (bacteria and plants)	134.328	51.2375	117.108	165.065	146.098	117.454	182.525	127.01	59.2203	59.0483	160.198	116.202	122.358	202.028	139.56	117.768	167.902	27.521	153.127	137.738	190.899	126.252	217.136	91.0937	38.5843	85.789	81.7179	32.1259	234.963	184.945	103.757	73.0738	187.038	17.4796	150.932	89.3599	127.364	34.1029	146.384	213.065	59.8011	152.29	119.1	15.4886	225.8	29.9084	91.679	64.534	116.517
RUMP-PWY: formaldehyde oxidation I	0	2.56864	0.298235	0	0.515963	0	1.83299	0	0	5.31667	1.49813	20.3309	0	0	0	0	0	6.01001	8.02849	0	0	0	0	0	0	0	1.73441	0	0	22.506	0	0	0.758531	0	7.66993	0	0	0	1.5938	11.3745	0.518305	1.31038	0.801124	0	0	4.91191	0.47618	2.80793	0.948557
SALVADEHYPOX-PWY: adenosine nucleotides degradation II	103.567	66.5227	184.176	21.8041	77.4339	142.376	63.7587	95.9157	101.186	162.777	85.5377	123.516	52.5663	122.74	41.139	133.834	151.516	128.229	112.932	70.9991	42.3108	77.1119	68.2307	110.182	122.752	110.045	129.228	127.405	51.1837	128.505	70.2165	45.4579	45.9893	1.92082	87.1462	66.0403	70.9443	137.179	114.879	345.402	116.318	201.367	92.7248	128.846	63.0116	140.943	147.086	124.821	74.3332
SER-GLYSYN-PWY: superpathway of L-serine and glycine biosynthesis I	61.3597	170.668	252.343	170.18	184.627	196.159	224.526	202.342	216.866	242.218	175.753	177.065	136.804	180.935	271.278	225.613	234.817	240.38	220.924	169.151	148.773	139.289	193.85	240.661	258.723	276.17	204.07	279.233	284.766	305.115	265.328	235.362	81.7531	20.588	215.948	89.9142	103.624	286.415	249.695	219.201	205.063	149.772	163.159	185.893	118.579	221.407	223.833	210.714	159.662
SO4ASSIM-PWY: sulfate reduction I (assimilatory)	42.9187	19.1925	14.485	104.171	20.1538	4.85571	11.5565	4.84352	15.7535	84.0705	11.7416	33.4006	57.8951	42.6362	5.49769	16.3648	81.3782	9.87141	14.403	17.0362	24.2277	13.1765	47.4177	44.9112	3.24734	32.5785	1.53522	40.719	24.7196	58.3718	99.9787	6.61414	19.1613	4.74898	55.5011	38.2228	98.2379	105.302	11.9042	198.196	1.28444	110.392	10.3247	1.73355	13.2352	5.22908	48.4786	15.0968	26.6047
SULFATE-CYS-PWY: superpathway of sulfate assimilation and cysteine biosynthesis	56.0201	32.7372	29.1748	107.201	39.7568	10.4586	22.8579	10.2958	30.4204	104.7	22.1995	54.9282	70.6213	67.3223	11.1981	31.2908	103.3	20.649	29.1592	32.4719	38.4105	24.9894	62.2094	71.4576	7.16091	57.8229	3.41138	70.3386	36.7847	100.086	110.523	13.461	27.219	7.94948	72.0467	54.3223	94.9443	148.168	24.4847	207.825	2.84632	118.829	21.1059	3.75308	25.1711	11.1497	82.3785	29.9307	47.2412
TCA-GLYOX-BYPASS: superpathway of glyoxylate bypass and TCA	47.4985	1.48675	1.52932	66.3902	28.0534	1.71955	1.31185	1.61826	0.932079	0.325051	4.84455	4.96803	17.5845	32.4781	2.17674	5.16847	62.2606	1.83237	10.4416	0.412187	0.566178	0	0.829371	26.8329	0	23.2276	0	0.514111	1.03292	39.3818	31.4888	7.58699	10.8367	18.2263	0.707974	46.9263	74.0802	70.6345	1.83253	212.028	2.03554	163.232	2.78816	1.05291	3.27895	0.201952	35.8875	3.31826	1.4352
TCA: TCA cycle I (prokaryotic)	97.2779	74.6644	60.4201	104.369	96.9397	69.4968	62.6866	92.5139	67.9602	66.1947	66.8645	90.5881	62.6312	90.8539	24.8097	104.332	112.601	32.3373	62.3141	95.7284	96.1608	17.8087	66.2577	70.2527	35.8323	85.323	10.6278	54.9233	55.9477	94.463	121.22	107.63	42.0571	35.9521	76.6195	77.2719	103.138	100.375	83.6778	260.624	45.0406	200.31	33.8302	14.8147	44.2159	72.9837	62.124	61.0288	77.626
TEICHOICACID-PWY: teichoic acid (poly-glycerol) biosynthesis	0.332285	0.200675	1.37679	2.75611	1.17607	0.608194	2.22685	1.20068	0.723636	0.283754	0	4.18123	0.286896	0.516556	2.40318	3.29869	2.20777	0	2.73695	0.203909	0	0	0.780035	3.67734	0	0	0	2.10219	0.331742	3.97169	0	1.72548	0.743701	0	0	0.929573	0	3.13348	1.08475	0	0.328468	0.17633	5.44871	2.75107	0.848979	0.280848	9.4297	1.71728	0
THISYN-PWY: superpathway of thiamin diphosphate biosynthesis I	96.4566	1.66369	0	52.9398	128.651	200.942	61.6884	167.311	138.519	150.93	137.032	153.969	104.97	182.811	67.5297	91.6584	161.896	182.768	131.903	4.64028	0	97.7054	131.226	36.6686	154.211	134.895	0	100.489	126.424	150.738	144.276	125.742	77.9015	7.29981	163.311	80.468	121.721	81.409	126.591	231.567	120.991	153.405	95.0781	45.6914	119.205	161.011	79.1688	143.167	33.6539
THISYNARA-PWY: superpathway of thiamin diphosphate biosynthesis III (eukaryotes)	69.6994	188.799	156.619	91.2763	53.4734	126.766	144.91	153.513	142.493	162.635	210.606	113.346	84.9755	138.149	194.267	147.682	172.626	174.669	123.165	124.686	90.1561	185.414	173.701	250.372	240.596	155.057	147.894	213.195	180.942	168.306	189.585	188.274	59.4097	7.01198	168.772	55.5105	88.268	199.374	121.957	209.443	166.452	60.8121	125.983	207.428	133.661	195.793	133.021	138.857	111.437
THREOCAT-PWY: superpathway of L-threonine metabolism	35.4292	0.475382	0.131768	0	14.0334	0.671261	0.257139	0	0	0	2.0372	0	0	26.5372	0	2.78144	23.3146	0	1.04652	0	0	0	0	0	0	13.1915	0	0	0	18.6901	0	0.189235	0	0	0	0	15.806	0	0	61.0208	0	1.65645	0	0	0	0	23.1739	0.574297	0
THRESYN-PWY: superpathway of L-threonine biosynthesis	269.782	188.704	290.352	224.687	336.168	203.292	259.795	335.199	312.464	257.33	260.458	268.934	241.373	251.077	318.077	270.032	238.992	294.609	281.49	273.863	244.063	237.794	270.545	304.095	293.786	243.345	389.004	328.124	316.535	259.892	232.014	274.565	179.394	27.8847	249.381	234.113	218.647	303.326	324.834	253.356	324.592	206.685	338.375	259.691	203.758	327.926	191.001	250.227	288.722
TRIGLSYN-PWY: diacylglycerol and triacylglycerol biosynthesis	0	0	0	0	0	0	0	0	0	0	0	0	0	0	0	0	0	0	0	0	0	0	0	0	0	0	0	0	0	0	0	0	0	0.797711	0	0	0	0	0	0	0	0	0	0	0	0	0	0	0
TRNA-CHARGING-PWY: tRNA charging	371.02	348.498	425.545	210.834	330.464	558.814	397.57	428.293	431.569	461.565	420.948	408.601	444.537	439.638	280.694	454.122	342.006	435.349	471.716	482.424	471.623	297.911	355.482	302.619	497.301	496.817	317.58	413.846	399.432	446.164	413.607	334.666	399.244	20.106	447.578	286	338.137	343.348	462.835	240.509	478.657	354.955	370.913	316.591	352.019	514.972	561.252	538.932	550.41
TRPSYN-PWY: L-tryptophan biosynthesis	241.036	143.676	260.551	205.191	170.842	137.632	169.404	264.687	116.776	280.704	184.296	242.545	184.323	177.15	250.42	250.669	198.702	229.68	323.42	217.702	231.933	170.588	226.513	267.563	254.869	284.925	124.667	284.874	257.339	306.702	196.633	276.132	91.8313	20.1942	246.143	164.483	125.629	294.418	255.842	311.803	245.514	138.567	274.457	319.234	79.3199	183.277	206.968	217.008	138.101
TYRFUMCAT-PWY: L-tyrosine degradation I	0.168428	0	0	0	0	0	0	0	0	0	0	0	0	0	0	0	0	0	0	0	0	0	0	0	0	0	0	0	0	0	0	0	0	1.06975	0	0	0	0	0	0	0	0.723073	0	0	0	0	0	0	0
UBISYN-PWY: superpathway of ubiquinol-8 biosynthesis (prokaryotic)	15.5281	0	0.43889	5.66929	8.56127	0.833771	3.51924	1.48299	0.360741	0	2.25285	1.45697	3.10454	10.9552	0.768977	1.48819	23.91	0	2.9956	0	0	0	0	6.17061	0	7.50787	0	0	0	12.9571	13.0166	1.58865	4.84977	1.55624	2.64097	12.9303	32.3748	20.1467	0.507615	90.897	0.279918	43.6314	0.377655	0.22252	0.851328	0	14.4192	0.369498	0.727258
UDPNACETYLGALSYN-PWY: UDP-N-acetyl-D-glucosamine biosynthesis II	0	0	0	0	0	0	0	0	0	0	0.0611845	0	0	0	0	0	0	0	0	0	0	0	0	0	0	0	0	0	0	0	0	0	0	0.236975	0	0	0	0	0	0	0	0	0	0	0	0	0	0	0
UDPNAGSYN-PWY: UDP-N-acetyl-D-glucosamine biosynthesis I	204.307	20.4038	129.207	85.3987	263.401	24.6824	128.131	194.678	126.715	97.5167	64.3044	37.3523	126.234	143.48	166.38	56.5121	125.643	25.4035	39.7563	182.679	91.0971	79.9663	25.8193	261.835	193.287	161.272	464.224	172.26	30.4452	156.961	85.8102	104.948	41.3507	18.2933	102.28	173.924	169.918	264.68	216.977	186.347	106.746	179.683	182.156	187.872	74.5273	79.5002	84.7285	39.8994	55.4576
UNINTEGRATED	411219	504985	369595	590460	397019	304136	408155	425551	367879	409572	443572	426731	318581	367686	489683	379086	438958	475780	395341	367489	358238	541452	531847	537061	303033	387464	498926	379166	453117	346623	371798	479580	336504	67898.6	432930	315998	360926	474507	312751	566632	326002	321574	411714	540708	472118	316011	271059	256805	318169
UNMAPPED	550919	459968	587667	374372	565076	654575	550727	533496	593793	548713	515983	535650	650690	590455	469284	581403	518099	485910	564688	597274	605917	422057	430554	416350	657666	570582	457736	576632	506408	608463	589857	483216	634157	928006	527182	655824	606928	480615	648802	376449	635481	637862	549633	423211	492998	642936	687012	705713	644568
URDEGR-PWY: superpathway of allantoin degradation in plants	0.854501	0.199946	0	0.159767	3.82883	0.375861	0.255743	0.257049	0.75535	0	2.42862	0.948985	2.13622	8.16815	0	2.21663	1.5644	0	3.61737	0.282543	0	0	0	1.45571	0	9.35975	0	0	0	10.4913	0	0.369018	0	0	0	9.67074	9.0373	0.286505	0	0.178068	0.762106	8.21076	0	0	0	0	10.4187	0.823021	0.628744
URSIN-PWY: ureide biosynthesis	0	0	0	2.46498	0	0	0	0	0	0	0	0	0	0	0	0	0	0	0	0	0	0	0	0	0	0	0	0	0	1.35495	0	0	0	0	0	0	0	0	0	0	0	0	0	0	0	0	0	0	0
VALDEG-PWY: L-valine degradation I	0.286763	0	0	0	0	0	0	0	0	0	0	0	0	0	0	0	0	0	0	0	0	0	0	0	0	0	0	0	0	0	0	0.184246	0	1.64338	0	0.213069	0	0.39075	0	0	0	0.588838	0	0	0	0	0	0	0
VALSYN-PWY: L-valine biosynthesis	517.282	564.296	579.132	432.098	506.335	681.257	489.743	660.259	607.899	618.203	591.924	563.942	377.63	546.062	528.55	543.139	560.791	633.887	587.875	463.882	594.923	487.887	551.084	555.574	646.082	628.248	941.468	630.931	586.141	500.038	556.386	468.373	399.871	57.6421	579.564	351.752	291.357	471.9	607.098	394.814	720.107	236.923	544.554	519.433	601.572	478.705	684.594	578.585	499.348
[truncated: 10 more columns]
